# Supplementary material for: Pan-drug and drug-specific mechanisms of 5-FU, irinotecan (CPT-11), oxaliplatin, and cisplatin identified by comparison of transcriptomic and cytokine responses of colorectal cancer cells
Source: Oncotarget. 2021 Sep 28;12(20):2006–21. doi: 10.18632/oncotarget.28075 (PMC8487728; doi:10.18632/oncotarget.28075)
Supplement: Supplementary file 2 [file oncotarget-12-2006-s002.xlsx]

## Sheet: Master List
Supplementary Table 1: Complete gene signatures and additional information for each gene in the master list (Probeset IDs, statistics, descriptions, etc.).
						Fold changes
ID	Condition F-Test	Condition FDR F-Test	Gene Symbol	Description	Group	WT 5-FU vs WT CONTROL	NULL 5-FU vs NULL CONTROL	WT CISPLATIN vs WT CONTROL	NULL CISPLATIN vs NULL CONTROL	WT CPT-11 vs WT CONTROL	NULL CPT-11 vs NULL CONTROL	WT OXALIPLATIN vs WT CONTROL	NULL OXALIPLATIN vs NULL CONTROL
TC0100011253.hg.1	8.56e-23	5.81e-19	BTG2	BTG family, member 2	Multiple_Complex	10.27	1.09	7.77	1.16	9.22	1.56	9.82	1.19
TC1900007384.hg.1	1.98e-26	6.71e-22	GDF15	growth differentiation factor 15	Multiple_Complex	7.29	1.48	4.91	1.18	9.73	1.57	5.75	1.36
TC0600011669.hg.1	1.67e-22	1.08e-18	skargluby	Transcript Identified by AceView	Multiple_Complex	5.72	3.78	4.91	2.99	6.81	2.31	6.54	3.3
TC0600008972.hg.1	7.15e-11	1.92e-08	PRDM1	PR domain containing 1, with ZNF domain	Multiple_Complex	5.39	1.44	4.23	1.1	6.67	2.67	5.33	3.61
TC1100008703.hg.1	0.0013	0.032	AP001482.1		Precursor_microRNA	5	-2.28	2.53	2.21	2.78	-1.3	1.53	-1.99
TC0600012801.hg.1	2.34e-16	3.14e-13	SESN1	sestrin 1	Multiple_Complex	4.94	-1.1	5.21	1.11	7.84	1.15	4.92	1.78
TC0800011148.hg.1	3.59e-15	3.43e-12	CCNE2	cyclin E2	Multiple_Complex	4.87	4.25	2.38	2.32	3.11	3	1.34	2.01
TC0100011533.hg.1	2.45e-08	3.3e-06	ATF3	activating transcription factor 3	Multiple_Complex	4.8	1	4.21	1.52	6.78	1.64	7.4	4.98
TC0600007847.hg.1	6.38e-23	4.81e-19	CDKN1A	cyclin-dependent kinase inhibitor 1A (p21, Cip1)	Multiple_Complex	4.68	3.27	4.31	1.93	6.05	2.98	6.22	3.45
TC1000008388.hg.1	7.84e-21	3.23e-17	FAS	Fas cell surface death receptor	Multiple_Complex	3.93	1.31	2.67	1.25	5.96	1.37	2.85	-1.17
TC0700008582.hg.1	6.2e-17	1e-13	SERPINE1	serpin peptidase inhibitor, clade E (nexin, plasminogen activator inhibitor type 1), member 1	Multiple_Complex	3.64	1.59	1.99	1.32	2.43	1.07	2.37	2.78
TC0800011150.hg.1	2.53e-15	2.49e-12	TP53INP1	tumor protein p53 inducible nuclear protein 1	Multiple_Complex	3.35	1.01	2.48	-1.1	6.8	1.21	4.65	-1.07
TC1900010706.hg.1	1.84e-09	3.39e-07	SERTAD1	SERTA domain containing 1	Multiple_Complex	3.3	1.66	4.08	2.24	3.45	1.85	4.06	7.33
TC0300012814.hg.1	1.27e-15	1.39e-12	GPR87	G protein-coupled receptor 87	Multiple_Complex	3.27	1.26	2.87	1.26	5.66	1.16	3.23	-1.16
TC1700008498.hg.1	1.46e-11	4.75e-09	PPM1D	protein phosphatase, Mg2+/Mn2+ dependent, 1D	Multiple_Complex	3.25	1.13	2.67	1.31	3.84	1.19	3.7	1.55
TC0800010451.hg.1	7.06e-05	0.003	lawuby	Transcript Identified by AceView	Unassigned	3.19	1.34	1.74	-1.13	1.63	1.16	1.99	1.8
TC1900010012.hg.1	6.91e-10	1.43e-07	sykee	Transcript Identified by AceView	Multiple_Complex	3.19	1.02	2.44	-1.08	2.84	1.19	1.96	-1.07
TC1800007543.hg.1	2.87e-19	9.29e-16	SERPINB5	serpin peptidase inhibitor, clade B (ovalbumin), member 5	Multiple_Complex	2.99	1.53	2.37	1.36	5.77	1.79	2.89	1.51
TC0600009819.hg.1	6.26e-09	9.98e-07	ULBP2	UL16 binding protein 2	Coding	2.97	3.17	2.93	1.83	3.39	2.33	1.77	2.14
TC2200007526.hg.1	6.42e-12	2.4e-09	RNU12	RNA, U12 small nuclear	Multiple_Complex	2.91	3.03	1.77	1.2	1.73	1.5	2.47	2.7
TC1100007727.hg.1	7.38e-16	8.63e-13	FAM111B	family with sequence similarity 111, member B	Multiple_Complex	2.88	1.81	1.93	1.44	2.26	1.54	1.06	-1.14
TC0600013539.hg.1	2.48e-06	0.0002	RAET1L	retinoic acid early transcript 1L	Coding	2.82	2.06	2.49	1.49	3.42	1.67	1.81	1.95
TC0100010458.hg.1	0.0062	0.103	zarorbo	Transcript Identified by AceView	Unassigned	2.81	1.65	-1.08	1.39	1.56	1.31	-1.13	1.44
TC0800011214.hg.1	0.0311	0.2912	seekey	Transcript Identified by AceView	Coding	2.78	-1.24	1.13	-1.45	1.17	1.11	1.47	-1.09
TC0400012258.hg.1	0.0125	0.1667	fluplawby	Transcript Identified by AceView	Unassigned	2.71	1.93	1.43	1.13	-1.03	1.22	1.45	-1.21
TC0100009844.hg.1	0.0136	0.1762	stukler	Transcript Identified by AceView	Coding	2.71	2.63	1.98	3.18	1.08	2.21	1.93	1.9
TC0600007565.hg.1	8.06e-09	1.26e-06	TCF19	transcription factor 19	Multiple_Complex	2.7	2.11	1.43	1.24	2.18	1.82	1.16	1.08
TC0100011254.hg.1	4.64e-06	0.0003	leykarbu	Transcript Identified by AceView	Coding	2.69	1.65	2.26	1.04	2.78	1.5	4.34	1.67
TC0400008021.hg.1	0.0397	0.3316	parswuby	Transcript Identified by AceView	Unassigned	2.68	2.06	1.02	1.15	1.79	1.28	1.11	1.45
TC0100014349.hg.1	5.85e-05	0.0026	JUN	jun proto-oncogene	Multiple_Complex	2.67	1.68	2.36	1.49	1.73	2.48	2.93	8.5
TC0100007552.hg.1	1.35e-12	6.03e-10	SESN2	sestrin 2	Multiple_Complex	2.67	-1.16	2.73	1.53	3.24	1.53	4.73	1.56
TC1200008622.hg.1	0.004	0.0753	notch	Transcript Identified by AceView	Unassigned	2.65	1.35	2.06	1.03	1.09	-1.55	1.36	1.25
TC0100007745.hg.1	1.79e-09	3.32e-07	GJB5	gap junction protein beta 5	Multiple_Complex	2.65	1.56	1.59	1.04	4.23	2.19	1.77	-1.07
TC1200011330.hg.1	7.36e-09	1.16e-06	E2F7	E2F transcription factor 7	Multiple_Complex	2.64	1.89	2.58	1.88	3.52	1.81	2.21	1.26
TC0600013224.hg.1	0.0268	0.2685	morvaby	Transcript Identified by AceView	Coding	2.61	2.94	2.38	2.32	1.38	1.72	1.82	1.7
TC0700008182.hg.1	3.82e-05	0.0018	kleysmeebu	Transcript Identified by AceView	Coding	2.61	-1.2	1.77	-1.14	2.72	-1.32	1.06	-1.26
TC2200007204.hg.1	0.0005	0.0141	HMOX1	heme oxygenase 1	Multiple_Complex	2.57	1.61	3.36	2.95	2.15	2.33	1.43	2.53
TC0900008052.hg.1	0.027	0.2693	slawtoby	Transcript Identified by AceView	Unassigned	2.54	1.26	2.66	1.1	1.38	1.04	1.43	-1.54
TC1000010009.hg.1	0.0076	0.1188	kernerby	Transcript Identified by AceView	Coding	2.54	1.5	1.44	-1.36	1.84	-1.01	1.66	-1
TC1300009858.hg.1	0.0255	0.2604	TUBGCP3	Transcript Identified by AceView, Entrez Gene ID(s) 10426	Unassigned	2.52	1.42	4.03	3.11	2.71	2	2.77	1.09
TC1700010651.hg.1	0.0053	0.0925	KRTAP2-1	keratin associated protein 2-1	Coding	2.52	1.88	1.22	1.05	2.18	2.37	2.64	1.91
TC0300007151.hg.1	0.0345	0.3078	zofawbo	Transcript Identified by AceView	Coding	2.5	1.85	1.9	1.81	1.89	2.14	2.56	1.3
TC2200007615.hg.1	4.04e-07	3.77e-05	RIBC2	RIB43A domain with coiled-coils 2	Multiple_Complex	2.49	1.79	1.34	1.35	2.62	1.54	-1.03	-1.2
TC1000009970.hg.1	0.0079	0.1225	AL353147.1		Precursor_microRNA	2.48	-2.03	1.33	-1.16	1.58	-2.89	1.29	-2.02
TC0100015651.hg.1	3.51e-12	1.42e-09	MIR5087	microRNA 5087	Multiple_Complex	2.48	3.1	1.49	1.94	1.25	2.01	1.42	4.23
TC0700011419.hg.1	0.0226	0.2422	doyka	Transcript Identified by AceView	Unassigned	2.48	-1.03	-1.04	1.08	1.88	1.39	-1.18	-1.21
TC0400009406.hg.1	0.0002	0.0069	RNA5SP173	5S ribosomal pseudogene 173 [Source:HGNC Symbol;Acc:HGNC:43073]	Ribosomal	2.47	1.38	1.08	1.71	1.48	1.76	1.14	1.39
TC0400011005.hg.1	0.0006	0.0164	RASSF6	Ras association (RalGDS/AF-6) domain family member 6	Multiple_Complex	2.46	-1.01	1.51	-1.05	1.95	-1.21	1.52	-1.23
TC0600013416.hg.1	0.0241	0.2515	swawspeebu	Transcript Identified by AceView	Coding	2.45	1.16	1.12	2.2	1.53	1.22	1.51	1.09
TC0900008804.hg.1	2.51e-06	0.0002	ZNF79	zinc finger protein 79	Multiple_Complex	2.44	1.2	2.07	1.06	2.07	1.06	3.02	1.6
TC0600008099.hg.1	2.01e-11	6.27e-09	POLH	polymerase (DNA directed), eta	Multiple_Complex	2.44	1.09	2.22	1.19	2.94	1.09	2.91	1.27
TC0900008708.hg.1	3.18e-07	3.06e-05	LHX2	LIM homeobox 2	Coding	2.44	2.26	2.15	1.43	2.66	1.79	2.05	1.2
TC0400008610.hg.1	0.0126	0.167	chorbarbo	Transcript Identified by AceView	Coding	2.43	-1	-1.8	1.76	1.13	1.33	-1.1	1.44
TC1900010807.hg.1	7.23e-12	2.63e-09	CEACAM1	carcinoembryonic antigen-related cell adhesion molecule 1 (biliary glycoprotein)	Multiple_Complex	2.42	-1.13	1.58	-1.16	10.3	1.32	4.12	1.3
TC1900007688.hg.1	7.14e-10	1.47e-07	CCNE1	cyclin E1	Multiple_Complex	2.42	3.01	1.79	1.72	1.71	1.57	1.25	2.1
TC0100008105.hg.1	6.64e-08	7.93e-06	PLK3	polo-like kinase 3	Multiple_Complex	2.41	1.08	1.97	1.14	2.65	1.24	1.38	-1.5
TC1500007391.hg.1	0.0123	0.1647	rarzo	Transcript Identified by AceView	Unassigned	2.4	-1.54	2.26	1.18	-1.26	-1.39	2.9	1.18
TC1700011894.hg.1	0.0083	0.1262	voskee	Transcript Identified by AceView	Coding	2.39	1.24	2.3	1.21	1.29	1.37	1.15	1.19
TC0200009988.hg.1	0.0339	0.3052	dukler	Transcript Identified by AceView	Unassigned	2.39	-1.28	-1.35	-1.18	-1.34	-1.71	1.19	-1.09
TC1000008054.hg.1	4.42e-08	5.53e-06	PLAU	plasminogen activator, urokinase	Multiple_Complex	2.39	2.51	1.08	1.19	1.23	1.72	1	1.42
TC0500010734.hg.1	0.0072	0.1145	MIR581	microRNA 581	Precursor_microRNA	2.38	-1.41	1.55	-2.01	1.77	-1.26	1.47	-1.49
TC0900010971.hg.1	3.87e-08	4.94e-06	TBC1D2	TBC1 domain family, member 2	Multiple_Complex	2.36	1.56	1.36	-1.04	2.16	1.68	1.83	-1.14
TC1400007558.hg.1	1.7e-08	2.4e-06	SUSD6	sushi domain containing 6	Multiple_Complex	2.34	1.45	1.62	1.02	2.24	-1.01	2.39	-1.04
TC1200007653.hg.1	1.4e-10	3.47e-08	NR4A1	nuclear receptor subfamily 4, group A, member 1	Multiple_Complex	2.33	1.39	1.9	1.02	1.82	1.56	2.67	4.08
TC0100014849.hg.1	0.0003	0.0089	GBP3	guanylate binding protein 3	Multiple_Complex	2.33	-1.39	2.09	1.26	2.87	-1.04	1.61	-1.65
TC0400009144.hg.1	0.0217	0.2365	spafley	Transcript Identified by AceView	Unassigned	2.31	1.64	1.47	1.3	1.81	1.18	2.69	1.27
TC1700011270.hg.1	2.69e-13	1.47e-10	RNU1-85P	RNA, U1 small nuclear 85, pseudogene [Source:HGNC Symbol;Acc:HGNC:48427]	Multiple_Complex	2.3	1.8	1.6	1.38	2.07	1.76	2.1	1.59
TC1300009771.hg.1	0.0009	0.0242	teenoy	Transcript Identified by AceView	Unassigned	2.3	2.23	2.03	2.13	2.33	2.21	1.93	2.78
TC0300011629.hg.1	0.0465	0.3593	leedybo	Transcript Identified by AceView	Unassigned	2.27	-1.05	2.46	-1.2	1.98	-1.17	1.87	1.2
TC0300011990.hg.1	1.42e-06	0.0001	rysweyby	Transcript Identified by AceView	Unassigned	2.25	-1.61	1.66	-1.08	2.23	1.05	1.62	-1.12
TC0100008912.hg.1	5.16e-13	2.59e-10	CYR61	cysteine-rich, angiogenic inducer, 61	Multiple_Complex	2.23	1.42	1.72	1.07	1.83	1.51	2.1	2.17
TC0100013636.hg.1	1.44e-07	1.55e-05	RNF19B	ring finger protein 19B	Multiple_Complex	2.23	1.49	2.12	1.63	2.56	1.43	2.24	2.25
TC0100010218.hg.1	0.0017	0.0399	KIRREL	kin of IRRE like (Drosophila)	Multiple_Complex	2.21	2	1.13	1.12	-1.05	1.39	1.28	1.45
TC0800012173.hg.1	4.97e-10	1.08e-07	EPPK1	epiplakin 1	Coding	2.21	1.42	1.42	1.11	2.07	1.19	1.24	-1.64
TC0100011512.hg.1	6.79e-07	5.92e-05	DTL	denticleless E3 ubiquitin protein ligase homolog (Drosophila)	Multiple_Complex	2.2	2.43	1.36	1.43	1.29	1.28	1.41	1.24
TC0400008559.hg.1	0.0015	0.0353	floswoby	Transcript Identified by AceView	Unassigned	2.19	1.08	2.21	1.66	1.55	1.48	2.15	1.45
TC0300006881.hg.1	0.0077	0.1193	byfybo	Transcript Identified by AceView	Unassigned	2.19	-1.01	-1.03	-1.68	-1.76	1.49	-1.33	1.11
TC0500012017.hg.1	2.24e-05	0.0012	IRF1	interferon regulatory factor 1	Multiple_Complex	2.19	1.58	1.94	1.48	2.18	1.91	1.48	1.81
TC1400007355.hg.1	0.0335	0.3032	meypo	Transcript Identified by AceView	Unassigned	2.19	1.18	1.67	-1.14	-1.08	1.17	-1.05	1.06
TC1700010221.hg.1	7.02e-05	0.003	DHRS13	dehydrogenase/reductase (SDR family) member 13	Multiple_Complex	2.16	1.2	1.64	-1.22	2.31	1.7	1.26	-2.19
TC0400008842.hg.1	0.008	0.123	hoseme	Transcript Identified by AceView	Coding	2.16	-1.11	1.64	1.44	1.69	-1.16	1.28	1.13
TC0100007747.hg.1	3.03e-10	6.97e-08	GJB3	gap junction protein beta 3	Multiple_Complex	2.16	2.42	1.93	2.42	2.06	2.45	1.45	3.31
TC0400007272.hg.1	0.0375	0.3224	goygla	Transcript Identified by AceView	Unassigned	2.16	1.68	2.35	-1.37	1.84	1.23	2.08	1.14
TC1600008005.hg.1	8.74e-17	1.32e-13	ADGRG1	adhesion G protein-coupled receptor G1	Multiple_Complex	2.15	-1.24	1.24	-1.31	2.46	1.17	1.84	-1.59
TC0500010835.hg.1	1.07e-10	2.75e-08	PLK2	polo-like kinase 2	Multiple_Complex	2.15	1.69	2.27	1.92	3.08	2.35	2.49	3
TC1700008380.hg.1	0.0428	0.3448	jawserbo	Transcript Identified by AceView	Unassigned	2.15	-1.35	1.32	-1.51	1.43	-1.43	1.17	-1.36
TC0100013471.hg.1	2.01e-06	0.0002	PTAFR	platelet-activating factor receptor	Multiple_Complex	2.15	1.2	1.07	1.07	3.32	1.85	1.8	-1.55
TC1700008229.hg.1	5.47e-07	4.91e-05	smyslee	Transcript Identified by AceView	Coding	2.14	-1.15	1.1	-1.07	1.18	-1.06	1.45	1.16
TC1200009590.hg.1	6.14e-09	9.82e-07	DCP1B	decapping mRNA 1B	Multiple_Complex	2.14	-1.39	2.39	-1.07	3.22	1.16	3.06	-1.17
TC0100016968.hg.1	0.0025	0.053	RABIF	RAB interacting factor	Coding	2.13	1.98	1.45	1.26	2.12	1.34	1.38	1.36
TC1200008116.hg.1	1.83e-13	1.03e-10	MDM2	MDM2 proto-oncogene, E3 ubiquitin protein ligase	Multiple_Complex	2.13	-1.21	2.02	-1.06	2.75	1.02	3.76	1.19
TC1600008137.hg.1	2.28e-06	0.0002	CES3; CES2	carboxylesterase 3; carboxylesterase 2	Multiple_Complex	2.13	1.02	1.71	1.12	2.47	-1.06	2.07	-1.27
TC0500006810.hg.1	0.0068	0.1101	teyslarbu	Transcript Identified by AceView	Unassigned	2.12	1.09	1.6	1.02	1.34	-1.18	1.82	1.68
TC0200010411.hg.1	0.0316	0.2942	rorswaby	Transcript Identified by AceView	Unassigned	2.12	1.86	1.85	1.48	1.34	1.82	1.61	1.73
TC0700009977.hg.1	0.0036	0.0703	PDGFA	platelet-derived growth factor alpha polypeptide	Multiple_Complex	2.11	1.35	2.18	1.19	2.18	1.34	1.97	-1.16
TC1800007471.hg.1	2.38e-05	0.0012	PMAIP1	phorbol-12-myristate-13-acetate-induced protein 1	Multiple_Complex	2.11	1.39	1.81	1.39	1.92	1.35	2.05	2.63
TC0800010685.hg.1	2.12e-06	0.0002	MYBL1	v-myb avian myeloblastosis viral oncogene homolog-like 1	Multiple_Complex	2.11	1.66	1.86	1.15	1.57	1.29	1.69	1.14
TC1700007387.hg.1	8.23e-05	0.0034	TRAF4	TNF receptor-associated factor 4	Multiple_Complex	2.11	1.23	1.84	1.09	1.78	1.28	1.29	-1.04
TC1700011121.hg.1	2.76e-08	3.67e-06	TOB1	transducer of ERBB2, 1	Multiple_Complex	2.11	1.55	2.39	1.6	2.37	1.26	2.17	1.73
TC0700012384.hg.1	0.0006	0.0173	skerkaw	Transcript Identified by AceView	Unassigned	2.11	1.08	1.09	-1.5	1.25	-1.04	1.09	1.05
TC0X00007613.hg.1	0.0262	0.2645	charder	Transcript Identified by AceView	Unassigned	2.1	-1.35	1.04	1.55	1.67	1.12	2.36	1.37
TC0400009267.hg.1	0.0427	0.3444	kesome	Transcript Identified by AceView	Unassigned	2.1	-1.77	-1.05	-2.76	1.74	-2.54	2.15	-2.88
TC0100013314.hg.1	8.58e-05	0.0035	IL22RA1	interleukin 22 receptor, alpha 1	Multiple_Complex	2.1	2.13	1.35	1.38	2.44	1.61	1.88	1.22
TC1900007270.hg.1	0.0007	0.0187	KLF2	Kruppel-like factor 2	Coding	2.1	1.82	1.04	-1.01	1.1	1.23	1.47	1.36
TC0100013838.hg.1	0.047	0.3616	gopla	Transcript Identified by AceView	Unassigned	2.1	1.06	1.37	2.09	1.44	1.38	1.51	-1.11
TC0700008876.hg.1	0.0033	0.0657	zubloby	Transcript Identified by AceView	Coding	2.1	1.43	-1.05	-1.16	-1.06	-1.16	1.01	1.34
TC1400009195.hg.1	0.0025	0.0525	klycherbu	Transcript Identified by AceView	Unassigned	2.1	1.64	2.26	-1.38	1.62	-1.49	1.08	1.27
TC1600009720.hg.1	0.0487	0.368	chawsny	Transcript Identified by AceView	Coding	2.09	-1.1	1.32	-1.2	1.38	-1.16	1.1	1.35
TC0200007763.hg.1	0.0084	0.1267	studaw	Transcript Identified by AceView	Unassigned	2.09	-1.09	1.02	-1.27	-1.31	1.07	1.18	-1.11
TC0900006559.hg.1	9.58e-06	0.0006	CD274	CD274 molecule	Multiple_Complex	2.09	1.86	3.19	1.69	2.62	1.77	2.25	2.17
TC0100009479.hg.1	3.4e-05	0.0016	DCLRE1B	DNA cross-link repair 1B	Multiple_Complex	2.09	1.85	2.06	1.81	1.79	1.8	1.32	1.69
TC0300013417.hg.1	2.55e-07	2.51e-05	LIPH	lipase, member H	Multiple_Complex	2.08	1.37	1.52	1.31	2.09	2.73	2.1	1.88
TC0100015900.hg.1	0.0011	0.0274	MIR190B	microRNA 190b	Multiple_Complex	2.08	-1.36	1.64	1.28	1.23	1.21	1.4	1.38
TC1100007470.hg.1	3.33e-13	1.79e-10	DDB2	damage-specific DNA binding protein 2	Multiple_Complex	2.07	1.01	2.01	1.12	3.77	1.51	1.64	-1.08
TC0100017116.hg.1	2.88e-08	3.8e-06	C1orf116	chromosome 1 open reading frame 116	Multiple_Complex	2.07	1.65	1.03	1.13	2.23	2.25	3.43	1.93
TC1200008283.hg.1	0.0141	0.1802	glernaw	Transcript Identified by AceView	Unassigned	2.07	-1.03	1.69	1.37	-1.5	1.23	1.4	-1.21
TC1800006897.hg.1	4.44e-11	1.25e-08	LAMA3	laminin, alpha 3	Multiple_Complex	2.06	1.48	1.49	1.23	3.82	1.51	1.49	1.13
TC0400010115.hg.1	3.23e-07	3.1e-05	wawfloy	Transcript Identified by AceView	Unassigned	2.06	-1.51	2.25	-1.01	2.78	-1.08	2	-1.34
TC0900006657.hg.1	0.0015	0.0349	sposhaw	Transcript Identified by AceView	Unassigned	2.06	1.05	1.24	-1.03	1.7	1.1	1.05	-1.42
TC0100016916.hg.1	9.91e-12	3.39e-09	PHLDA3	pleckstrin homology-like domain, family A, member 3	Multiple_Complex	2.06	1.03	1.93	1.04	2.29	1.01	2.25	-1.09
TC1700010653.hg.1	0.0007	0.0193	KRTAP2-3	keratin associated protein 2-3	Coding	2.06	1.17	1.1	-1.09	2.05	2.22	1.98	2.23
TC0100018323.hg.1	1.54e-11	4.97e-09	IER5	immediate early response 5	Coding	2.05	-1.28	2.23	1.35	2.35	1.24	2.25	1.83
TC0200009902.hg.1	0.0032	0.0645	NOSTRIN	nitric oxide synthase trafficking	Multiple_Complex	2.04	1.26	2.14	1.76	1.65	1.27	3.59	2.07
TC1400008790.hg.1	0.044	0.3496	pawzor	Transcript Identified by AceView	Unassigned	2.04	-1.43	1.75	-1.02	-1.01	-1.09	-1.02	-1.06
TC0200014873.hg.1	0.0472	0.3621	sofeebu	Transcript Identified by AceView	Unassigned	2.04	-1.08	-1.41	-1.13	1.19	-1.35	1.31	-1.5
TC0900007452.hg.1	2.06e-05	0.0011	ZNF658	zinc finger protein 658	Coding	2.03	-1.22	1.61	-1.46	1.47	-1.11	1.12	-1.67
TC0400007905.hg.1	0.0029	0.0598	feysmoyby	Transcript Identified by AceView	Unassigned	2.03	1.02	1.78	-1.01	1.47	1.13	-1.01	1.34
TC1700010731.hg.1	2.46e-05	0.0012	PSMC3IP	PSMC3 interacting protein	Multiple_Complex	2.03	1.74	1.78	1.48	1.65	1.61	1.2	2.02
TC0300008317.hg.1	6.62e-11	1.8e-08	poysweyby	Transcript Identified by AceView	Unassigned	2.03	-2.27	1.23	-2.02	1.88	-1.83	1.62	-1.6
TC0500009778.hg.1	0.0001	0.0052	RPL23AP45	Transcript Identified by AceView, Entrez Gene ID(s) 729764	Unassigned	2.03	1.19	2.56	1.27	4.4	1.62	1.43	1.22
TC0200013750.hg.1	2.95e-10	6.81e-08	FHL2	four and a half LIM domains 2	Multiple_Complex	2.03	1.55	1.61	1.5	1.51	1.21	2.02	1.7
TC0300007277.hg.1	0.0222	0.2398	zarferbo	Transcript Identified by AceView	Coding	2.02	-1	1.24	1.7	1.23	1.65	1.2	1.95
TC0200012997.hg.1	0.0002	0.0084	TGFA	transforming growth factor alpha	Multiple_Complex	2.01	1.18	1.37	-1.03	1.45	-1.08	2.08	1.03
TC0800010926.hg.1	9.59e-05	0.0039	PAG1	phosphoprotein membrane anchor with glycosphingolipid microdomains 1	Multiple_Complex	2.01	1.18	1.29	-1.03	2.28	1.74	1.43	1.33
TC0800008126.hg.1	1.45e-07	1.56e-05	CA2	carbonic anhydrase II	Multiple_Complex	2.01	2.04	1.51	1.67	2.24	2.52	1.22	1.95
TC2000006605.hg.1	0.0245	0.2541	nanoru	Transcript Identified by AceView	Unassigned	2.01	1.44	1.5	1.69	1.36	1.65	1.25	1.05
TC1200011073.hg.1	0.002	0.0445	shorfar	Transcript Identified by AceView	Unassigned	2.01	-1.01	1.1	1.37	1.07	1.33	1.1	-1.26
TC0900010825.hg.1	2.77e-09	4.88e-07	NINJ1	ninjurin 1	Multiple_Complex	2	1.37	1.65	1.3	2.52	1.49	1.68	-1.08
TC0100017139.hg.1	0.0006	0.0172	verlorbo	Transcript Identified by AceView	Coding	1.99	1.1	4.22	-1.17	4.04	1.13	1.95	1.52
TC0100015752.hg.1	0.0365	0.317	CTSS	cathepsin S	Multiple_Complex	1.98	-1.08	1.33	1.1	1.64	-1.14	2.12	1.06
TC0500012842.hg.1	0.0006	0.0165	DUSP1	dual specificity phosphatase 1	Multiple_Complex	1.98	1.66	1.72	1.42	1.55	2.48	3.12	3.44
TC0100012376.hg.1	1.7e-07	1.79e-05	ZNF672	zinc finger protein 672	Multiple_Complex	1.97	1.41	1.96	1.17	2.41	1.42	1.72	-1.42
TC0400008129.hg.1	0.0275	0.2722	nawgy	Transcript Identified by AceView	Coding	1.97	1.15	1.21	-1.57	2.21	-1.41	1.07	-1.34
TC0600013231.hg.1	1.69e-14	1.34e-11	SGK1	serum/glucocorticoid regulated kinase 1	Multiple_Complex	1.96	1.68	2.12	1.69	3.08	1.91	2.46	1.76
TC1700010001.hg.1	4.26e-12	1.69e-09	SNORD3D	small nucleolar RNA, C/D box 3D	Multiple_Complex	1.95	1.62	1.56	1.12	1.39	1.37	2.56	1.8
TC0900006762.hg.1	1.59e-10	3.88e-08	ACER2	alkaline ceramidase 2	Multiple_Complex	1.95	1.03	1.53	1.43	3.34	1.31	2.16	1.38
TC1100007216.hg.1	2.25e-07	2.26e-05	PRRG4	proline rich Gla (G-carboxyglutamic acid) 4 (transmembrane)	Multiple_Complex	1.94	1.59	1.73	1.81	2.47	1.79	1.34	1.39
TC0300014031.hg.1	0.0001	0.0049	CCDC80; LINC01279	coiled-coil domain containing 80; long intergenic non-protein coding RNA 1279	Multiple_Complex	1.93	-1.01	1.28	1.22	2.03	1.27	-1.01	1.8
TC1200007154.hg.1	4.73e-06	0.0003	smyguby	Transcript Identified by AceView	Coding	1.92	1.8	1.8	-1.47	3.16	2.35	-1.01	1.98
TC0600009534.hg.1	2.2e-10	5.24e-08	MYB	v-myb avian myeloblastosis viral oncogene homolog	Multiple_Complex	1.91	1.99	1.41	1.73	2.76	2.73	-1.14	-1.94
TC1700011264.hg.1	3.7e-10	8.28e-08	U3	Small nucleolar RNA U3 [Source:RFAM;Acc:RF00012]	Multiple_Complex	1.9	1.4	1.92	1.39	2.01	2	2.45	2.15
TC0400008803.hg.1	0.0003	0.0087	RAB33B	RAB33B, member RAS oncogene family	Multiple_Complex	1.9	1.21	1.62	-1.02	2.19	1.06	1.25	1.04
TC2100008041.hg.1	4.4e-08	5.51e-06	dysy	Transcript Identified by AceView	Unassigned	1.9	1.58	2.12	1.16	1.77	1.44	2.1	1.79
TC0500011988.hg.1	0.0305	0.288	doyslerby	Transcript Identified by AceView	Unassigned	1.9	-1.53	2.17	1.16	1.82	-1	1.6	1.15
TC1500009756.hg.1	0.0007	0.0186	RBPMS2	RNA binding protein with multiple splicing 2	Coding	1.89	1.17	1.38	-1.04	2.1	1.09	1.42	-1.25
TC1700011720.hg.1	2.89e-12	1.19e-09	FDXR	ferredoxin reductase	Multiple_Complex	1.89	-1.09	1.91	-1.01	3.25	1.07	1.67	-1.52
TC1500009702.hg.1	8.12e-14	5.07e-11	RPS27L	ribosomal protein S27-like	Multiple_Complex	1.89	1.01	1.92	1.18	3.06	1.14	1.83	1.03
TC0X00006681.hg.1	0.0001	0.0043	ZRSR2	zinc finger (CCCH type), RNA binding motif and serine/arginine rich 2	Multiple_Complex	1.86	1.54	2.07	1.74	1.71	1.16	2.14	1.85
TC1200012617.hg.1	7.53e-05	0.0032	FGD4	FYVE, RhoGEF and PH domain containing 4	Multiple_Complex	1.86	1.56	-1.3	-1.2	1.16	1.03	2.01	-1.1
TC1900009586.hg.1	2.75e-09	4.85e-07	ZNF426	zinc finger protein 426	Multiple_Complex	1.85	-1.09	2	-1.08	1.82	-1.16	1.39	1.16
TC0100008664.hg.1	7.72e-09	1.21e-06	GADD45A	growth arrest and DNA-damage-inducible, alpha	Multiple_Complex	1.85	1.41	2.3	1.38	1.94	1.5	2.26	2.15
TC1200006557.hg.1	1.48e-07	1.58e-05	TIGAR	TP53 induced glycolysis regulatory phosphatase	Multiple_Complex	1.85	1.1	1.71	1.27	1.63	1.05	2.65	1.43
TC0300009037.hg.1	0.0031	0.0628	bordarbu	Transcript Identified by AceView	Coding	1.84	-1.07	2.33	1.25	2.85	-1.09	2.32	1.68
TC0600009597.hg.1	3.72e-10	8.31e-08	TNFAIP3	tumor necrosis factor, alpha-induced protein 3	Multiple_Complex	1.84	2.03	2.31	1.37	3.37	2.51	2.12	1.57
TC0200010263.hg.1	0.0013	0.0323	INPP1	inositol polyphosphate-1-phosphatase	Multiple_Complex	1.83	1.1	1.35	1.16	1.48	1.14	2.16	-1.12
TC0300010304.hg.1	2.88e-05	0.0014	TMEM40	transmembrane protein 40	Multiple_Complex	1.83	1.63	1.45	1.56	2.27	1.45	1.62	1.84
TC2000007830.hg.1	2.19e-06	0.0002	TFAP2C	transcription factor AP-2 gamma (activating enhancer binding protein 2 gamma)	Coding	1.83	1.65	1.37	1.56	2.23	2.41	1.39	1.96
TC0100017167.hg.1	1.33e-06	0.0001	LAMB3; MIR4260	laminin, beta 3; microRNA 4260	Multiple_Complex	1.83	1.46	1.29	1.46	1.5	1.5	2.62	2.57
TC2200007255.hg.1	0.002	0.044	sweebo	Transcript Identified by AceView	Coding	1.82	1.69	1.16	1.17	1.17	1.33	2.22	2.14
TC0200014672.hg.1	2.49e-07	2.46e-05	NR4A2	nuclear receptor subfamily 4, group A, member 2	Multiple_Complex	1.81	1.18	2.12	1.31	3.28	2.26	1.75	2.32
TC0800007041.hg.1	0.0243	0.253	steyslybu	Transcript Identified by AceView	Coding	1.81	-1.42	-1.15	-1.14	2.17	-1.36	1.12	-1.02
TC1800009212.hg.1	8.96e-09	1.38e-06	PARD6G	par-6 family cell polarity regulator gamma	Multiple_Complex	1.8	1.2	1.53	-1.1	2.4	-1.15	1.88	-1.71
TC0400009543.hg.1	2.57e-17	4.65e-14	TLR3	toll-like receptor 3	Multiple_Complex	1.8	-2.09	1.96	-1.35	6.77	-1.1	1.82	-1.01
TC0100009364.hg.1	3.79e-14	2.72e-11	CSF1	colony stimulating factor 1 (macrophage)	Multiple_Complex	1.8	1.14	2.43	1.42	2.8	1.04	1.55	1.19
TC0200008029.hg.1	0.023	0.2452	koydor	Transcript Identified by AceView	Coding	1.8	1.18	1.2	1.43	2.32	1.33	1.63	1.1
TC0100007486.hg.1	6.16e-07	5.44e-05	SFN	stratifin	Coding	1.79	1.4	1.47	1.4	2.07	1.69	1.51	1.24
TC1200012269.hg.1	0.0117	0.159	teware	Transcript Identified by AceView	Coding	1.79	-1	2.02	1	1.74	-1.88	1.79	1.48
TC0900010794.hg.1	0.0462	0.3584	OGN	osteoglycin	Multiple_Complex	1.79	1.11	1.54	-1.07	2.14	-1.19	1.53	-1.22
TC0400011193.hg.1	0.0172	0.2048	nosnaby	Transcript Identified by AceView	Unassigned	1.78	-1.01	1.05	1.33	2.22	1.52	1.5	1.11
TC0600007012.hg.1	9.98e-07	8.31e-05	CD83	CD83 molecule	Multiple_Complex	1.78	2.71	1.62	1.53	2.37	2.19	1.71	1.95
TC0600012833.hg.1	0.0284	0.2766	SLC22A16	solute carrier family 22 (organic cation/carnitine transporter), member 16	Multiple_Complex	1.78	-1.22	1.42	-1.21	1.61	1.1	2.05	-1.03
TC0600011174.hg.1	0.0096	0.1392	kluklybu	Transcript Identified by AceView	Coding	1.77	1.22	1.12	-1.04	2.46	1.18	1.34	1.09
TC1100012659.hg.1	0.0103	0.1457	OR8D1	olfactory receptor, family 8, subfamily D, member 1	Coding	1.77	-1.08	2.02	1.07	1.33	-1	1.42	1.28
TC1300008892.hg.1	0.0338	0.3047	LPAR6	lysophosphatidic acid receptor 6	Multiple_Complex	1.77	-1.04	2.41	1.3	1.9	1.62	3.01	1.49
TC2200007992.hg.1	0.0122	0.1635	zeyrey	Transcript Identified by AceView	Unassigned	1.77	1.06	1.5	-1.33	1.03	-1.39	2.52	1.16
TC0300006721.hg.1	0.0409	0.3369	werdeybo	Transcript Identified by AceView	Unassigned	1.77	1.12	2.04	1.34	-1.09	1.12	-1.08	1.13
TC2200009272.hg.1	0.0001	0.0042	APOBEC3D	apolipoprotein B mRNA editing enzyme, catalytic polypeptide-like 3D	Coding	1.76	-1.35	1.65	-1.13	2.96	1.06	1.72	-1.09
TC1000011606.hg.1	4.08e-09	6.96e-07	BLOC1S2	biogenesis of lysosomal organelles complex-1, subunit 2	Multiple_Complex	1.76	1.12	1.87	1.3	2.18	1.05	1.79	1.17
TC0900010153.hg.1	2.43e-08	3.28e-06	ATP5A1P1; ATP5A1P6	Transcript Identified by AceView, Entrez Gene ID(s) 642545; Transcript Identified by AceView, Entrez Gene ID(s) 643860	Unassigned	1.75	-1.19	1.01	-1.38	2.61	-1.25	1.8	1.95
TC0100009217.hg.1	0.0059	0.0999	fyzerbo	Transcript Identified by AceView	Coding	1.75	1.11	1.24	1.56	2.25	1.07	1.05	1.26
TC0200013311.hg.1	1.06e-05	0.0006	REEP1	receptor accessory protein 1	Multiple_Complex	1.75	1.25	1.1	1.19	2.14	1.57	1.33	-1.16
TC0800009868.hg.1	2.33e-15	2.34e-12	TNFRSF10B	tumor necrosis factor receptor superfamily, member 10b	Multiple_Complex	1.75	-1.22	1.97	1.23	2.27	1.2	2.66	1.79
TC0900008219.hg.1	2.37e-09	4.26e-07	NR4A3	nuclear receptor subfamily 4, group A, member 3	Multiple_Complex	1.75	1.7	1.83	1.37	1.91	1.46	2.8	2.93
TC1200008629.hg.1	5.19e-11	1.44e-08	DRAM1	DNA-damage regulated autophagy modulator 1	Multiple_Complex	1.74	-1.03	1.68	1.3	3.13	1.45	1.92	1.14
TC1900009692.hg.1	8.72e-06	0.0005	ZNF823	zinc finger protein 823	Multiple_Complex	1.74	1.61	1.73	1.75	2.06	1.57	1.35	1.56
TC1800007360.hg.1	1.86e-08	2.59e-06	RAB27B	RAB27B, member RAS oncogene family	Multiple_Complex	1.74	1.26	1.12	1.08	3.08	1.31	1.54	-1.15
TC0X00007507.hg.1	1.3e-06	0.0001	EFNB1	ephrin-B1	Multiple_Complex	1.73	1.2	1.62	1.27	2.33	1.16	1.87	1.29
TC1700010652.hg.1	0.0021	0.0464	KRTAP2-2	keratin associated protein 2-2	Coding	1.72	1.83	-1.11	1.17	1.69	2.49	2.03	2.3
TC0800012087.hg.1	7.48e-10	1.52e-07	LYNX1	Ly6/neurotoxin 1	Multiple_Complex	1.72	-1.04	1.79	-1.14	2.42	1.08	1.29	-1.24
TC0200015315.hg.1	0.0009	0.0233	slawstoyby	Transcript Identified by AceView	Unassigned	1.72	-1.36	2.25	-1.11	1.52	1.21	1.68	1.18
TC1500007490.hg.1	0.0023	0.0489	sperstar	Transcript Identified by AceView	Multiple_Complex	1.72	1.35	1.2	1.23	2.06	1.08	1.29	-1.18
TC0100006938.hg.1	0.0026	0.0549	kleeleebo	Transcript Identified by AceView	Unassigned	1.71	1.98	2.84	1.32	1.92	2.69	1.98	3.88
TC0300013336.hg.1	2.78e-07	2.72e-05	LAMP3	lysosomal-associated membrane protein 3	Multiple_Complex	1.71	1.28	1.59	1.38	2.9	1.63	1.03	1.36
TC1200009103.hg.1	4.19e-09	7.11e-07	PRKAB1	protein kinase, AMP-activated, beta 1 non-catalytic subunit	Multiple_Complex	1.7	1.25	2.16	1.8	2.33	1.63	2.19	1.82
TC0100006620.hg.1	1.01e-08	1.53e-06	TP73	tumor protein p73	Multiple_Complex	1.7	1.06	1.03	-1.21	2.02	1.69	-1.25	-3.05
TC1200011656.hg.1	9.63e-11	2.51e-08	IKBIP	IKBKB interacting protein	Multiple_Complex	1.7	-1.45	1.59	-1.08	2.09	-1.2	1.71	-1.72
TC0200011442.hg.1	0.0024	0.0509	renumo	Transcript Identified by AceView	Unassigned	1.69	1.15	1.49	1.37	2.91	1.47	1.39	1.44
TC0800007007.hg.1	3.54e-10	7.98e-08	TNFRSF10C	tumor necrosis factor receptor superfamily, member 10c, decoy without an intracellular domain	Multiple_Complex	1.69	-1.06	1.5	-1.06	2.72	1.04	1.77	-1.16
TC0600010951.hg.1	0.0374	0.3213	spersneybu	Transcript Identified by AceView	Coding	1.68	1.06	1.64	-1.01	1.61	1.03	2.03	1.41
TC0400008879.hg.1	0.003	0.0614	GAB1	GRB2-associated binding protein 1	Multiple_Complex	1.68	1.42	1.15	-1.02	2.13	2.43	2.08	1.6
TC0200009967.hg.1	3.88e-13	2.02e-10	DLX1	distal-less homeobox 1	Multiple_Complex	1.67	1.1	1.96	1.49	2.05	1.74	1.55	1.57
TC0500007593.hg.1	0.0032	0.0645	skoysmubu	Transcript Identified by AceView	Coding	1.67	1.2	-1.91	-1.18	-1.51	1.04	-2.52	-1.21
TC1100007220.hg.1	7.42e-05	0.0031	DEPDC7	DEP domain containing 7	Multiple_Complex	1.67	1.23	1.62	1.25	2.07	1.62	1	1.25
TC0900007085.hg.1	6.19e-05	0.0027	TESK1; MIR4667	testis-specific kinase 1; microRNA 4667	Multiple_Complex	1.66	1.4	2.01	1.16	1.52	1.39	1.6	2.23
TC0700008652.hg.1	0.0289	0.2797	klorblee	Transcript Identified by AceView	Unassigned	1.65	1.39	2.82	-1.3	1.83	1.09	1.65	1.08
TC1000012490.hg.1	1.92e-06	0.0001	PI4K2A	phosphatidylinositol 4-kinase type 2 alpha	Multiple_Complex	1.64	1.35	1.59	1.26	2.15	1.47	1.89	2.68
TC1900010631.hg.1	5.09e-10	1.11e-07	RINL	Ras and Rab interactor like	Multiple_Complex	1.64	1.03	1.04	1.06	2.79	1.04	1.27	1.2
TC1300009956.hg.1	4.09e-11	1.18e-08	LACC1	laccase (multicopper oxidoreductase) domain containing 1	Multiple_Complex	1.64	-1.01	1.44	1.17	2.63	1.19	1.63	1.21
TC0200015246.hg.1	0.0261	0.2639	STAT4	signal transducer and activator of transcription 4	Multiple_Complex	1.63	1.22	1.8	1.14	2.73	1.79	1.21	1.26
TC0600008120.hg.1	5.51e-07	4.95e-05	TMEM63B	transmembrane protein 63B	Multiple_Complex	1.62	-1.06	1.48	-1.17	2.04	1.04	1.54	-1.08
TC0600011508.hg.1	7.35e-10	1.5e-07	TAP1	transporter 1, ATP-binding cassette, sub-family B (MDR/TAP)	Multiple_Complex	1.62	1.28	1.26	1.68	2.31	1.64	1.46	1.46
TC0400011043.hg.1	0.0002	0.0081	CDKL2	cyclin-dependent kinase-like 2 (CDC2-related kinase)	Multiple_Complex	1.61	-1	1.66	1.54	2.23	1.66	1.96	1.29
TC0500010085.hg.1	1.95e-05	0.001	CMBL	carboxymethylenebutenolidase homolog (Pseudomonas)	Multiple_Complex	1.61	1.16	1.42	1.29	2.02	1.21	1.37	1.02
TC1500008470.hg.1	2.73e-14	2.05e-11	ARRDC4	arrestin domain containing 4	Coding	1.61	-1.06	2.84	1.54	1.6	1.15	2.95	2.96
TC0200012526.hg.1	6.99e-06	0.0004	torpawbo	Transcript Identified by AceView	Unassigned	1.6	1.18	1.95	1.51	1.08	-1.88	2.5	1.06
TC1800006889.hg.1	1.01e-08	1.54e-06	RIOK3	RIO kinase 3	Multiple_Complex	1.6	1.51	1.77	1.27	1.28	1.03	2.2	2.76
TC0X00007130.hg.1	0.0054	0.0932	sperfor	Transcript Identified by AceView	Coding	1.6	-1.04	1.73	1.18	1.49	1.01	2.25	1.58
TC1000008720.hg.1	0.0479	0.365	pykleebu	Transcript Identified by AceView	Coding	1.6	-1.54	2.54	-1.06	1.56	-1.22	1.99	1.14
TC0400012641.hg.1	0.0004	0.0121	PDLIM3	PDZ and LIM domain 3	Multiple_Complex	1.6	1.56	1.48	1.57	2.1	1.83	1.53	1.21
TC0X00007176.hg.1	0.0473	0.3628	SSX1	synovial sarcoma, X breakpoint 1	Multiple_Complex	1.6	-1.04	1.29	-1.13	1.53	1.48	2.58	-1.03
TC0300010770.hg.1	0.0024	0.0513	CSRNP1	cysteine-serine-rich nuclear protein 1	Multiple_Complex	1.6	1.1	1.35	1.04	1.13	-1.11	2.17	4.44
TC0700011878.hg.1	0.0031	0.0619	huka	Transcript Identified by AceView	Unassigned	1.59	1.09	1.08	1.16	2.18	-1	1.03	-1.12
TC0300007635.hg.1	0.04	0.333	sawnybo	Transcript Identified by AceView	Unassigned	1.58	1.36	2.11	-1.31	1.38	-1.01	1.39	-1.13
TC0100008897.hg.1	5.84e-10	1.24e-07	WDR63	WD repeat domain 63	Multiple_Complex	1.58	-1.18	1.43	1.11	3.1	-1.09	1.99	-1.55
TC1900010139.hg.1	0.0224	0.2413	neytawbu	Transcript Identified by AceView	Coding	1.58	-1.75	2.61	-1.16	1.53	-1	1.57	-1.8
TC0700007345.hg.1	9.97e-06	0.0006	STK17A	serine/threonine kinase 17a	Multiple_Complex	1.57	1.15	1.67	1.27	2.31	1.18	1.4	1.54
TC0X00009780.hg.1	4.27e-09	7.24e-07	FGD1	FYVE, RhoGEF and PH domain containing 1	Multiple_Complex	1.57	-1.19	1.53	1.05	1.9	1.02	2.38	-1.53
TC2000009317.hg.1	4.97e-15	4.62e-12	SULF2	sulfatase 2	Multiple_Complex	1.57	-1.32	-1.02	-1.38	3.11	-1.06	2.17	-1.2
TC0700006567.hg.1	1.92e-07	1.98e-05	TTYH3	tweety family member 3	Multiple_Complex	1.57	-1.2	1.24	-1.26	2.76	-1.03	1.41	-2.5
TC1700011321.hg.1	0.0025	0.0522	pawmor	Transcript Identified by AceView	Coding	1.57	1.03	2.17	-1.29	2.52	1.18	1.85	2.13
TC0600013537.hg.1	3.82e-05	0.0018	RAET1G	retinoic acid early transcript 1G	Multiple_Complex	1.57	1.4	1.19	1.2	2.03	1.5	1.11	1.66
TC2200009271.hg.1	6.13e-13	2.96e-10	APOBEC3C	apolipoprotein B mRNA editing enzyme, catalytic polypeptide-like 3C	Multiple_Complex	1.57	1.08	1.58	1.08	2.6	1.2	1.84	1.06
TC1900010847.hg.1	7.28e-05	0.0031	LYPD3	LY6/PLAUR domain containing 3	Multiple_Complex	1.56	1.65	1.58	1.13	1.9	1.22	2.06	1.88
TC1000010920.hg.1	0.0394	0.3305	gleesmey	Transcript Identified by AceView	Coding	1.56	1.06	2.42	1.31	1.84	1.16	1.59	1.12
TC1400007301.hg.1	0.0346	0.308	skawbuby	Transcript Identified by AceView	Unassigned	1.54	1.1	2.6	1.27	1.18	-1.12	1.32	1.25
TC0600007108.hg.1	0.0001	0.0042	RNF144B	ring finger protein 144B	Multiple_Complex	1.54	-1.06	1.62	-1.34	2.34	-1.06	1.57	-1.35
TC0800011312.hg.1	6.29e-14	4.12e-11	RRM2B	ribonucleotide reductase M2 B (TP53 inducible)	Multiple_Complex	1.54	1.34	1.6	1.52	2.59	1.47	1.82	1.16
TC0X00006799.hg.1	3.64e-11	1.06e-08	SAT1	spermidine/spermine N1-acetyltransferase 1	Multiple_Complex	1.54	1.13	1.92	1.15	1.88	1.09	3.5	2.52
TC1000011740.hg.1	5.99e-06	0.0004	COL17A1; MIR936	collagen, type XVII, alpha 1; microRNA 936	Multiple_Complex	1.53	1.29	1.27	1.15	2.42	-1	1.55	-1.06
TC0500007761.hg.1	1.06e-05	0.0006	TMEM171	transmembrane protein 171	Coding	1.53	1.31	2	1.91	2.05	1.87	1.16	-1.26
TC0900011864.hg.1	2.19e-11	6.73e-09	VAV2	vav 2 guanine nucleotide exchange factor	Multiple_Complex	1.53	-1.2	-2.63	-1.8	-1.21	-1.19	-1.23	-5.61
TC1900010159.hg.1	0.0429	0.3453	tertawbu	Transcript Identified by AceView	Coding	1.53	1	2.84	-1.24	1.22	1.46	1.17	1.05
TC0400008557.hg.1	0.001	0.0254	USP53	ubiquitin specific peptidase 53	Multiple_Complex	1.53	1.11	1.72	1.34	1.77	-1.02	2.11	1.56
TC1700012281.hg.1	1.63e-07	1.72e-05	EPN3	epsin 3	Multiple_Complex	1.53	1.04	1.49	1.05	2.61	1.22	1.76	-1.11
TC0200009601.hg.1	4.38e-06	0.0003	MBD5	methyl-CpG binding domain protein 5	Multiple_Complex	1.52	-1.27	-1.41	-2.04	1.45	-1.64	2.23	-1.29
TC1400008940.hg.1	0.0003	0.0094	NFKBIA	nuclear factor of kappa light polypeptide gene enhancer in B-cells inhibitor, alpha	Multiple_Complex	1.52	1.49	2.03	1.77	1.85	1.88	1.37	1.61
TC0800009872.hg.1	9.33e-06	0.0005	TNFRSF10D	tumor necrosis factor receptor superfamily, member 10d, decoy with truncated death domain	Coding	1.52	-1.27	2.18	1.22	2.17	1.1	2.04	1.18
TC0300013703.hg.1	2.17e-06	0.0002	RNF168	ring finger protein 168, E3 ubiquitin protein ligase	Multiple_Complex	1.52	1.2	1.84	1.35	2.06	1.14	1.41	1.25
TC0300013255.hg.1	6.74e-12	2.5e-09	ZMAT3	zinc finger, matrin-type 3	Multiple_Complex	1.52	1.04	1.32	-1.15	2.24	1.19	2.03	1.02
TC1100012474.hg.1	4.38e-07	4.05e-05	MPZL2	myelin protein zero-like 2	Multiple_Complex	1.51	1.41	1.48	1.18	2.62	1.7	1.18	1.07
TC0100009959.hg.1	7.64e-05	0.0032	TUFT1	tuftelin 1	Multiple_Complex	1.51	-1.14	1.3	-1.03	1.54	1.13	2.36	3.27
TC0X00008952.hg.1	0.0159	0.1946	blyju	Transcript Identified by AceView	Coding	1.51	-1.53	1.51	-1.33	1.52	-1.77	2.15	-1.65
TC1400006652.hg.1	0.0078	0.1212	ABHD4	abhydrolase domain containing 4	Multiple_Complex	1.5	1.03	1.65	1.25	2	1.22	1.78	1.6
TC1300006979.hg.1	5.54e-10	1.19e-07	RGCC	regulator of cell cycle	Multiple_Complex	1.5	1.22	2.06	1.19	2.6	1.35	1.75	-1.04
TC1500008231.hg.1	4.67e-06	0.0003	AEN	apoptosis enhancing nuclease	Multiple_Complex	1.5	-1.14	1.75	1.13	1.55	-1.19	2.16	1.56
TC1700011660.hg.1	0.021	0.231	taro	Transcript Identified by AceView	Coding	1.5	-1.09	1.32	-1.11	1.4	1.04	2.58	2.2
TC1000007764.hg.1	0.0157	0.193	temare	Transcript Identified by AceView	Unassigned	1.49	-1.73	1.21	-1.47	1.59	-1.78	2.01	1.08
TC0500006816.hg.1	1.37e-05	0.0008	FAM105A	family with sequence similarity 105, member A	Multiple_Complex	1.49	1.19	1.5	1.12	2.42	1.23	1.39	-1.02
TC0500009211.hg.1	9.81e-12	3.36e-09	CYFIP2	cytoplasmic FMR1 interacting protein 2	Multiple_Complex	1.49	-1.55	1.49	-1.2	2.57	1	2.55	-1.24
TC1700008549.hg.1	3.79e-07	3.57e-05	TANC2	tetratricopeptide repeat, ankyrin repeat and coiled-coil containing 2	Multiple_Complex	1.49	-1.02	-2.22	-1.96	-1.97	-1.28	-1.07	-1.58
TC1000007461.hg.1	0.0238	0.2499	RASSF4	Ras association (RalGDS/AF-6) domain family member 4	Multiple_Complex	1.49	1.09	1.43	-1.08	2.12	1.02	2.2	-1.28
TC0200009113.hg.1	0.0144	0.1831	AC016764.1		Precursor_microRNA	1.48	-1.49	1.36	1.13	2.27	1.02	-1.03	1.71
TC1800007966.hg.1	0.0493	0.3699	AP001032.1		Precursor_microRNA	1.48	-1.06	-1.07	-1.27	2.32	1.33	1.63	-1.32
TC0200016494.hg.1	0.0005	0.0154	CNNM4	cyclin and CBS domain divalent metal cation transport mediator 4	Multiple_Complex	1.48	1.48	1.61	1.2	2.14	1.53	1.57	1.44
TC0200008590.hg.1	0.0488	0.3683	AC018690.1		Precursor_microRNA	1.48	-1.22	2.82	-1.37	-1.16	-1.06	-1.18	1.84
TC1600009569.hg.1	0.0126	0.1672	RP11-467M13.3		Multiple_Complex	1.47	-1.1	2.08	-1.23	1.02	-1.36	-1.04	1.38
TC0800011482.hg.1	0.0096	0.1395	sparchaby	Transcript Identified by AceView	Unassigned	1.47	-1.33	2.02	-1.17	2.47	-1.29	1.49	-1.49
TC1000008397.hg.1	0.0014	0.0338	IFIT3	interferon-induced protein with tetratricopeptide repeats 3	Coding	1.47	1.24	1.55	1.41	2.27	1.34	1.22	1.51
TC1000009418.hg.1	0.0019	0.043	slapyby	Transcript Identified by AceView	Coding	1.47	-1.18	2.42	-1.29	1.22	1.16	2.11	1.34
TC1200006581.hg.1	0.0202	0.2254	zarfu	Transcript Identified by AceView	Unassigned	1.47	1.34	1.53	1.05	2.1	1.08	1.78	-1.66
TC0100011999.hg.1	3.68e-11	1.07e-08	NTPCR	nucleoside-triphosphatase, cancer-related	Multiple_Complex	1.47	1.16	1.88	1.28	2.36	1.35	1.65	1.19
TC0700009231.hg.1	0.0149	0.1865	AKR1B15	aldo-keto reductase family 1, member B15	Multiple_Complex	1.46	-1.19	1.52	-1.34	2.17	1.36	1.55	1.05
TC0700011128.hg.1	0.0268	0.2679	garker	Transcript Identified by AceView	Unassigned	1.46	-1.36	1.04	-1.4	1.86	-2.45	2.27	-2
TC1600008051.hg.1	3.63e-08	4.67e-06	RPS27P27	ribosomal protein S27 pseudogene 27	Multiple_Complex	1.46	1.23	1.61	1.55	3.09	1.35	1.47	1.27
TC1100008986.hg.1	0.0443	0.3509	stalawby	Transcript Identified by AceView	Unassigned	1.45	1.21	2.19	1.01	-1.23	1.68	1.1	1.33
TC2200006883.hg.1	1.29e-09	2.49e-07	SUSD2	sushi domain containing 2	Multiple_Complex	1.44	1.14	1.15	1.1	1.32	1.2	3.72	1.21
TC2100008494.hg.1	9.6e-07	8.02e-05	IFNAR2	interferon (alpha, beta and omega) receptor 2	Multiple_Complex	1.44	-1.1	1.79	1.48	2.25	1.41	1.3	-1.09
TC1300007335.hg.1	0.0077	0.1193	DIAPH3-AS1	DIAPH3 antisense RNA 1	Multiple_Complex	1.44	-1.02	-2.03	-1.08	-2.12	-1.05	1.11	-1.17
TC1700010209.hg.1	7.31e-15	6.28e-12	TLCD1	TLC domain containing 1	Multiple_Complex	1.44	1.08	1.04	1.11	1.83	1.25	-2.15	-3.11
TC0200010403.hg.1	0.0345	0.3079	jawgeybo	Transcript Identified by AceView	Unassigned	1.43	1.1	1.21	-1.6	-1.05	-1.47	2.3	1.49
TC0300007858.hg.1	0.034	0.3057	werreybu	Transcript Identified by AceView	Unassigned	1.43	-1.75	1.6	-1.78	1.13	-1.63	2.06	-1.54
TC1100012775.hg.1	0.0019	0.0426	ETS1	v-ets avian erythroblastosis virus E26 oncogene homolog 1	Multiple_Complex	1.43	1.33	1.01	-1.03	1.06	1.52	2.13	2.36
TC0100015627.hg.1	4.93e-07	4.49e-05	PRKAB2	protein kinase, AMP-activated, beta 2 non-catalytic subunit	Multiple_Complex	1.43	1.29	1.86	1.55	2.1	1.74	1.84	2.39
TC1500009460.hg.1	0.0003	0.0085	FAM214A	family with sequence similarity 214, member A	Multiple_Complex	1.43	-1.23	1.71	-1.56	1.45	-1.12	2.3	1.32
TC0500010830.hg.1	0.016	0.1955	AC116606.1		Precursor_microRNA	1.42	-1.44	2.23	1.14	-1.17	1.01	-2.01	1.14
TC0700008264.hg.1	0.0188	0.216	DBF4	Transcript Identified by AceView, Entrez Gene ID(s) 10926	Unassigned	1.41	-2	1.91	-1.39	2.06	-1.48	1.34	-1.1
TC0800009833.hg.1	0.0081	0.1237	PHYHIP	phytanoyl-CoA 2-hydroxylase interacting protein	Multiple_Complex	1.4	1.01	1.5	1.45	1.93	-1.07	2.34	1.28
TC0500010443.hg.1	0.0393	0.33	swerzyby	Transcript Identified by AceView	Coding	1.4	1.27	2.03	-1.06	-1.14	-1.54	1.31	-1.35
TC0300010358.hg.1	2.88e-11	8.52e-09	XPC	xeroderma pigmentosum, complementation group C	Multiple_Complex	1.39	-1.01	1.51	1.15	2.96	1.26	1.4	-1.86
TC1100009027.hg.1	0.0139	0.1787	gawna	Transcript Identified by AceView	Coding	1.39	-1.15	-1.1	-1.19	1.59	-1.04	2.16	1.67
TC0500011125.hg.1	1.76e-05	0.0009	ANKRA2	ankyrin repeat, family A (RFXANK-like), 2	Multiple_Complex	1.39	1.3	1.36	1.32	2.13	1.04	1.92	1.59
TC0100007567.hg.1	8.03e-05	0.0033	RNU11	RNA, U11 small nuclear	Multiple_Complex	1.38	1.02	1.24	1.04	1.12	1.12	2.44	1.86
TC1200010838.hg.1	3.27e-06	0.0002	ZNF385A	zinc finger protein 385A	Multiple_Complex	1.38	-1.64	1.26	-1.37	2.14	-1.1	2.2	-1.15
TC0200015645.hg.1	4.32e-05	0.002	ABCA12	ATP binding cassette subfamily A member 12	Multiple_Complex	1.37	1.1	-1.07	1.17	2.18	1.07	1.63	1.03
TC0300011392.hg.1	0.0387	0.3271	jarsweyby	Transcript Identified by AceView	Coding	1.37	-1.14	-1.02	1.11	2.03	1.46	2.01	1.16
TC1100012176.hg.1	0.0345	0.3077	chasnorby	Transcript Identified by AceView	Coding	1.37	-1.01	1.6	1.52	1.62	1.73	2.94	1.9
TC2000007942.hg.1	4.94e-06	0.0003	FAM217B	family with sequence similarity 217, member B	Multiple_Complex	1.36	1.25	2.09	1.89	1.63	1.62	1.17	-1.31
TC0100017556.hg.1	0.0062	0.1028	geyklor	Transcript Identified by AceView	Unassigned	1.36	-1.8	2.07	-1.02	2.76	-1.01	2.41	1.41
TC0700007787.hg.1	0.0035	0.069	voyfloby	Transcript Identified by AceView	Coding	1.35	1.49	1.4	-1.1	2.02	1.55	1.32	1.63
TC1100012217.hg.1	0.038	0.3247	CTD-2651C21.3		Multiple_Complex	1.35	1.64	1.01	1.31	2.05	1.03	1.26	1.37
TC1700010996.hg.1	1.31e-13	7.63e-11	HOXB8	homeobox B8	Coding	1.35	1.1	-1.52	1.05	1.02	1.09	-2.21	1.3
TC0300008386.hg.1	0.0103	0.146	sersweyby	Transcript Identified by AceView	Unassigned	1.35	1.31	-3.04	-1.37	-2.35	1.42	-1	-1.2
TC0800008198.hg.1	0.0221	0.2392	OTUD6B	Transcript Identified by AceView, Entrez Gene ID(s) 51633	Unassigned	1.34	1.04	1.19	1.4	1.05	-1.63	2.11	1.28
TC0900010439.hg.1	0.0408	0.3364	TRPM6	transient receptor potential cation channel, subfamily M, member 6	Multiple_Complex	1.34	-1.01	1.21	-1.36	2.52	1.24	1.86	-1.06
TSUnmapped00000135.hg.1	6.87e-07	5.98e-05	INPP5D	inositol polyphosphate-5-phosphatase D	Coding	1.34	-1.08	1.15	1.33	2.25	-1.03	2.39	1.07
TC0600009783.hg.1	3.58e-08	4.63e-06	UST	uronyl-2-sulfotransferase	Multiple_Complex	1.34	1.14	-2.02	-2.26	-1.38	-1.42	1.04	-3.1
TC1400009886.hg.1	0.0051	0.0893	teyborby	Transcript Identified by AceView	Coding	1.33	-1.14	1.14	1.17	3.2	1.36	1	1.35
TC1200008574.hg.1	1.87e-07	1.93e-05	APAF1	apoptotic peptidase activating factor 1	Multiple_Complex	1.33	-1.42	-1.09	-1.7	2.38	-1.2	1.61	-1.55
TC1700006878.hg.1	0.0303	0.2867	miteru	Transcript Identified by AceView	Unassigned	1.33	-1.41	1.34	-1.16	1.32	-1.56	2.15	-1.09
TC1200010285.hg.1	0.0353	0.3111	swawchar	Transcript Identified by AceView	Unassigned	1.33	-1.82	-1.14	-1.48	-2.08	1.08	-1.42	-1.54
TC0200013046.hg.1	4.33e-11	1.23e-08	EXOC6B	exocyst complex component 6B	Multiple_Complex	1.32	-1.26	-1.56	-1.46	-2.2	-2.3	1.37	-1.96
TC1100006484.hg.1	2e-05	0.0011	EPS8L2	EPS8-like 2	Multiple_Complex	1.32	1.04	1.24	-1.11	2.19	-1.01	1.65	1.09
TC1600009952.hg.1	2.4e-05	0.0012	YPEL3	yippee like 3	Multiple_Complex	1.32	1.15	1.59	1.18	3.24	1.61	2.61	1.71
TC1000012153.hg.1	0.0286	0.2778	RPS27P18	ribosomal protein S27 pseudogene 18 [Source:HGNC Symbol;Acc:HGNC:36296]	Multiple_Complex	1.32	1.19	1.33	1.19	1.24	-1.07	2.19	-1.01
TC0400011389.hg.1	0.0023	0.0495	nerglu	Transcript Identified by AceView	Coding	1.31	1.75	1.52	1.57	2.15	1.65	-1.31	2.09
TC1400007036.hg.1	0.0002	0.0074	PRPF39	pre-mRNA processing factor 39	Multiple_Complex	1.31	1.35	2.4	1.69	1.31	-1.08	1.31	2.06
TC1100007221.hg.1	0.0002	0.0063	TCP11L1	t-complex 11, testis-specific-like 1	Multiple_Complex	1.31	1.02	1.36	1.39	2.92	1.74	1.21	1.21
TC1000009612.hg.1	7.31e-10	1.5e-07	KLF6	Kruppel-like factor 6	Multiple_Complex	1.31	1.03	1.13	1.01	-1.05	1.2	2.15	2.07
TC0100012351.hg.1	0.0336	0.3038	OR2M3	olfactory receptor, family 2, subfamily M, member 3	Coding	1.31	-1.47	2.14	-1.11	1.47	-1.37	1.69	-1.41
TC1100013087.hg.1	0.0004	0.0125	BIRC3	baculoviral IAP repeat containing 3	Multiple_Complex	1.31	-1.15	1.4	-1.12	2.02	-1.38	1.4	1.16
TC0100007361.hg.1	6.14e-06	0.0004	GRHL3	grainyhead-like transcription factor 3	Multiple_Complex	1.31	1.14	1.14	-1.02	2.03	1.52	1.74	-1.37
TC2000009058.hg.1	0.0023	0.0497	TGM2	transglutaminase 2	Multiple_Complex	1.3	1.13	1.46	-1.06	1.47	1.7	3.7	1.53
TC1400007706.hg.1	0.0359	0.3139	FOS	FBJ murine osteosarcoma viral oncogene homolog	Multiple_Complex	1.3	-1.22	1.25	1.28	1.11	4	3.92	4.63
TC1800006589.hg.1	3.32e-13	1.79e-10	PTPRM	protein tyrosine phosphatase, receptor type, M	Multiple_Complex	1.3	1.09	-2.01	-1.26	-1.55	-1.46	1.37	-1.06
TC0300012054.hg.1	0.0011	0.0282	blorbobu	Transcript Identified by AceView	Unassigned	1.3	-1.43	-2.69	-2.5	-1.54	-3.14	-1.22	-1.33
TC1200012016.hg.1	5.7e-07	5.08e-05	TBX3	T-box 3	Multiple_Complex	1.3	1.64	2.24	1.67	1.91	2.35	1.3	2.47
TC1000011370.hg.1	0.0002	0.0067	ACTA2	actin, alpha 2, smooth muscle, aorta	Multiple_Complex	1.3	1.03	1.23	1.1	1.31	1.08	2.08	1.05
TC0600009062.hg.1	0.0293	0.2817	peyfly	Transcript Identified by AceView	Unassigned	1.29	1.83	1.31	1.18	2.87	1.71	1.2	1.87
TC0900009855.hg.1	2.31e-05	0.0012	BAG1	BCL2-associated athanogene	Multiple_Complex	1.29	1.28	1.96	1.86	2.02	1.19	1.1	1.25
TC1000007954.hg.1	2.68e-06	0.0002	SLC29A3	solute carrier family 29 (equilibrative nucleoside transporter), member 3	Multiple_Complex	1.29	-1.09	1.8	-1.07	2.46	1.58	1.86	-1.79
TC1600011440.hg.1	0.0002	0.0058	OSGIN1	oxidative stress induced growth inhibitor 1	Multiple_Complex	1.29	1.45	2.21	3.08	1.06	1.66	1.44	1.98
TC1200006787.hg.1	8.79e-09	1.35e-06	GABARAPL1	GABA(A) receptor-associated protein like 1	Multiple_Complex	1.29	1.11	2.47	1.85	2.75	1.72	1.52	3.26
TC0500007972.hg.1	3.22e-11	9.47e-09	VCAN	versican	Multiple_Complex	1.28	-1.16	-1.07	-1.32	-1.25	-1.42	2.13	-1.29
TC0800008628.hg.1	0.0196	0.2218	AC087350.1		Coding	1.28	-1.04	-1.13	-1.23	1.08	-1.19	2.39	-1.3
TC0700008495.hg.1	0.0023	0.0489	BUD31	Transcript Identified by AceView, Entrez Gene ID(s) 8896	Unassigned	1.28	-1.76	1.25	-1.06	-1.08	1.17	2	2.32
TC0500008336.hg.1	1.68e-06	0.0001	CTC-487M23.6	TEC	Unassigned	1.28	1.11	2.02	1.8	1.86	1.11	2.57	1.44
TC1100009926.hg.1	5.43e-09	8.83e-07	OR51B2	olfactory receptor, family 51, subfamily B, member 2 (gene/pseudogene)	Multiple_Complex	1.27	1.72	-1.62	1.07	-3.46	-1.32	1.96	1.95
TC1400008293.hg.1	0.0091	0.1342	MIR655	microRNA 655	Precursor_microRNA	1.27	-1.45	1.09	-1.7	1.07	-1.24	2.26	1.33
TC0100016476.hg.1	4.51e-11	1.27e-08	KIAA0040	KIAA0040	Multiple_Complex	1.27	1.44	1.08	-1.15	2.33	1.89	-1.07	-1.05
TC0600008757.hg.1	3.61e-05	0.0017	PNRC1	proline-rich nuclear receptor coactivator 1	Multiple_Complex	1.27	-1.21	2.26	1.53	3.01	2.79	3.8	3.49
TC0200010182.hg.1	0.0378	0.3239	DUSP19	dual specificity phosphatase 19	Multiple_Complex	1.26	-1.19	1.18	-1.39	1.25	-1.2	2.32	-1.13
TC1900008530.hg.1	0.0334	0.3025	smeetee	Transcript Identified by AceView	Unassigned	1.26	1.77	1.7	-1.06	2.07	1.26	2.07	1.51
TC0500007894.hg.1	0.007	0.1123	vystawby	Transcript Identified by AceView	Unassigned	1.26	-1.3	1.15	-1.09	2.14	-1.23	1.08	1.06
TC1900007340.hg.1	0.0117	0.1598	MAP1S	microtubule-associated protein 1S	Multiple_Complex	1.26	1	1.67	1.06	1.26	1.06	2.13	1.88
TC0300008140.hg.1	0.0044	0.0809	TMEM30C	transmembrane protein 30C	Multiple_Complex	1.25	-1.42	1.16	-1.13	1.91	-1.14	2.4	1.27
TC0400009765.hg.1	4.54e-07	4.19e-05	MXD4; MIR4800	MAX dimerization protein 4; microRNA 4800	Multiple_Complex	1.25	1.12	1.61	1.22	2.01	1.67	1.5	-1.34
TC1800007523.hg.1	4.07e-10	9.05e-08	PHLPP1	PH domain and leucine rich repeat protein phosphatase 1	Multiple_Complex	1.24	1.53	-2.4	-1.67	-1.51	1.16	-1.18	-1.69
TC0500010474.hg.1	0.03	0.2855	CTD-2517O10.5		Multiple_Complex	1.24	1.1	1.35	-1.25	2	1.12	1.12	1.11
TC0200012420.hg.1	0.0269	0.2687	plawklaw	Transcript Identified by AceView	Unassigned	1.24	-1.05	1.39	1.52	1.04	-1.17	2.66	-1.01
TC0500008785.hg.1	1.34e-06	0.0001	EGR1	early growth response 1	Coding	1.24	-2.27	1.05	-1.71	-1.94	-1.92	3.21	2.31
TC0700007736.hg.1	0.0013	0.0324	LOC100288187	Transcript Identified by AceView, Entrez Gene ID(s) 100288187	Coding	1.23	-1.37	1.43	-1.39	1.81	-1.01	2.03	-1.7
TC1800007432.hg.1	0.0043	0.0788	stowo	Transcript Identified by AceView	Unassigned	1.23	1.06	1.49	1.27	2.55	-1.24	-1.14	1
TC0200011975.hg.1	9.99e-11	2.6e-08	TP53I3	tumor protein p53 inducible protein 3	Multiple_Complex	1.22	-1.06	1.17	1.11	2.61	1.04	1.57	1.02
TC1600009097.hg.1	0.0382	0.3253	AC009065.2		Precursor_microRNA	1.22	1.06	1.92	-1.84	1.73	1.07	2.14	-1.07
TC0900010082.hg.1	0.0013	0.0309	AL772307.1		Multiple_Complex	1.21	-1.76	2.23	1.32	1.36	-1.01	1.63	1.17
TC0200009774.hg.1	2.77e-06	0.0002	TANC1	tetratricopeptide repeat, ankyrin repeat and coiled-coil containing 1	Multiple_Complex	1.21	1.12	-2.19	-2.05	-1.38	-1.33	1.39	-2.02
TC1500007833.hg.1	0.0148	0.186	PML	promyelocytic leukemia	Multiple_Complex	1.21	-1.38	1.28	1.05	2.3	1.52	2.31	2.34
TC1500009597.hg.1	2.09e-06	0.0002	MYO1E	myosin IE	Multiple_Complex	1.21	-1.32	-2.06	-2.08	-1.83	-1.49	1.15	-2.38
TC0600009821.hg.1	0.0064	0.1055	ULBP1	UL16 binding protein 1	Coding	1.21	-1.42	1.14	1.68	1.63	2.36	2.37	1.7
TC1700009126.hg.1	0.0201	0.2248	feesko	Transcript Identified by AceView	Coding	1.21	-1.53	-2.28	-1.59	-1.16	-1.78	-1.58	-1.67
TC0200006666.hg.1	0.0087	0.1307	keyfybu	Transcript Identified by AceView	Coding	1.21	-1.01	1.73	1.41	1.58	1.84	2.06	1.44
TC0300013471.hg.1	6.77e-05	0.0029	BCL6	B-cell CLL/lymphoma 6	Multiple_Complex	1.2	-1.38	2.08	1.41	2.59	1.9	1.83	2.11
TC1500007328.hg.1	0.03	0.2855	RP11-31H5.2	novel transcript	Unassigned	1.2	-1.02	3.14	1.42	1.49	-1.32	2.01	-1.04
TC1900007988.hg.1	2.34e-14	1.79e-11	SIPA1L3	signal-induced proliferation-associated 1 like 3	Multiple_Complex	1.2	-1.22	-2.13	-2.61	-1.36	-1.79	1.18	-2.45
TC1200007039.hg.1	0.0361	0.3153	tagyby	Transcript Identified by AceView	Unassigned	1.2	-1.25	2.02	-1.07	1.52	-1.75	1.52	-1.08
TC0700013587.hg.1	0.0156	0.1922	SHFM1	split hand/foot malformation (ectrodactyly) type 1	Multiple_Complex	1.2	-1.09	1.58	-1.03	1.24	-1.19	2.22	1.4
TC0400011186.hg.1	0.0139	0.1788	moflor	Transcript Identified by AceView	Unassigned	1.2	1.39	1.01	1.17	-2.17	1.19	-1.36	1.07
TC0100011273.hg.1	0.008	0.1234	burabu	Transcript Identified by AceView	Coding	1.19	-1.24	1.38	1	1.1	1.12	2.1	1.3
TC0800008514.hg.1	0.0154	0.191	snoskeebu	Transcript Identified by AceView	Unassigned	1.19	-1.5	1.3	-1.64	2.08	-1.16	1.8	-1.46
TC1400009705.hg.1	2.46e-07	2.44e-05	PGF	placental growth factor	Multiple_Complex	1.19	-1.41	1.83	1.38	2.24	1.41	1.46	1.05
TC1100012472.hg.1	0.0253	0.2589	HSPE1P18	heat shock protein family E (Hsp10) member 1 pseudogene 18 [Source:HGNC Symbol;Acc:HGNC:49337]	Multiple_Complex	1.19	-1.29	2.69	-1.1	1.82	-1.29	1.58	1.09
TC2000007670.hg.1	3.95e-05	0.0019	SNAI1	snail family zinc finger 1	Coding	1.19	-1.22	2.64	1.56	1.05	1.42	2.34	2.03
TC0100011603.hg.1	0.032	0.2958	noynubu	Transcript Identified by AceView	Coding	1.19	1.35	1.11	1.87	1.23	1.28	2.27	1.06
TC0600013789.hg.1	0.0084	0.1274	rugleebu	Transcript Identified by AceView	Coding	1.19	-1.21	1.52	-1.46	1.88	1.08	2.17	-1.09
TC0700011944.hg.1	0.0363	0.316	ZNF394	zinc finger protein 394	Multiple_Complex	1.19	-1.53	1.57	1.13	1.22	1.31	2.08	1.6
TC1200006703.hg.1	0.0224	0.2407	sonore	Transcript Identified by AceView	Coding	1.19	1.36	1.22	-1.58	2.69	-1.46	1.6	-1.08
TC1600007884.hg.1	0.0081	0.1242	RP11-44F14.10	novel transcript	Unassigned	1.17	1.11	1.81	-1.26	2.23	-1.07	1.08	-1.06
TC1900011741.hg.1	5.72e-07	5.1e-05	CEACAM5	carcinoembryonic antigen-related cell adhesion molecule 5	Multiple_Complex	1.17	-1.15	1.13	-1.09	2.43	-1.11	1.26	-1.14
TC1200012864.hg.1	0.0059	0.0995	CCDC92	coiled-coil domain containing 92	Multiple_Complex	1.17	-1.58	1.37	-1.45	2.17	-1.08	1.95	1.14
TC0600009515.hg.1	2.05e-07	2.08e-05	RNA5SP218	5S ribosomal pseudogene 218 [Source:HGNC Symbol;Acc:HGNC:43118]	Ribosomal	1.17	1.49	1.07	1.28	1.08	1.16	2.75	2.95
TC1000007084.hg.1	0.0007	0.0194	leyloy	Transcript Identified by AceView	Unassigned	1.17	1.56	2.2	1.96	-1.33	1.41	-1.14	1.4
TC1200012053.hg.1	0.0032	0.0634	AC060226.1		Precursor_microRNA	1.16	-1.71	1.16	-1	1.11	-1.4	2.56	-1.47
TC0400007746.hg.1	0.0045	0.082	vawdabo	Transcript Identified by AceView	Coding	1.16	-1.1	1.06	1.02	2.54	-1.03	1.16	1.18
TC0200007446.hg.1	8.87e-06	0.0005	PRKCE	protein kinase C, epsilon	Multiple_Complex	1.16	1.17	-2.06	-1.7	-1.55	-1.22	-1.03	-1.53
TC1700010689.hg.1	4.24e-05	0.002	kenema	Transcript Identified by AceView	Unassigned	1.16	-1.05	1.13	-1.08	-1.66	1.39	-2.34	-1.22
TC1100007400.hg.1	1.9e-11	5.97e-09	TSPAN18	tetraspanin 18	Multiple_Complex	1.15	-1.29	-2.01	-2.88	1.07	-1.23	-1.05	-4.49
TC1500008138.hg.1	0.0453	0.3551	rurumi	Transcript Identified by AceView	Unassigned	1.15	1.07	2.04	1.65	1.34	1.36	1.43	1.65
TC0600006811.hg.1	0.0082	0.1256	gerjoy	Transcript Identified by AceView	Coding	1.15	-1.28	1	-1.2	1.42	1	2.05	-1.29
TC1100009929.hg.1	0.0001	0.0045	OR51I1	olfactory receptor, family 51, subfamily I, member 1	Coding	1.14	-1.37	-1.04	-1.56	-2.39	-2.52	-1.07	-1.42
TC0800011579.hg.1	1.07e-06	8.86e-05	EXT1	exostosin glycosyltransferase 1	Multiple_Complex	1.14	-1.13	-2.13	-2.39	-1.23	-1.44	-1.03	-1.86
TC1700010254.hg.1	1.97e-06	0.0001	SSH2	slingshot protein phosphatase 2	Multiple_Complex	1.14	1.16	-2.45	-1.45	-1.54	-1.07	-1.02	-1.31
TC0400009724.hg.1	0.002	0.0441	woysperby	Transcript Identified by AceView	Coding	1.14	1.15	1.25	-1.14	-1.54	-1.36	2.14	1.12
TC1000008927.hg.1	4.42e-10	9.69e-08	VTI1A	vesicle transport through interaction with t-SNAREs 1A	Multiple_Complex	1.14	-1.18	-1.31	-1.58	-2.01	-2.81	1.28	-1.75
TC0500006803.hg.1	3.1e-06	0.0002	TRIO	trio Rho guanine nucleotide exchange factor	Multiple_Complex	1.14	-1.39	-1.41	-1.8	-2.02	-1.95	1.4	-1.42
TC0400010525.hg.1	0.0016	0.0374	ploku	Transcript Identified by AceView	Unassigned	1.14	1.14	1.09	-1.87	1.04	-1.57	2.52	1.29
TC0500009208.hg.1	0.018	0.2101	CTB-120L21.1; glerflo	Transcript Identified by AceView; novel transcript	Multiple_Complex	1.14	-1.26	1.8	-1.17	1.43	-1.18	2.09	1.51
TC1200011042.hg.1	0.0337	0.3043	choplorby	Transcript Identified by AceView	Coding	1.13	1.12	2	-1.33	2.41	-1.59	2.25	1.45
TC1100007348.hg.1	1.12e-06	9.21e-05	RP11-124G5.2		Multiple_Complex	1.13	1.09	1.16	1.29	2.45	1.23	1.31	1.08
TC0X00007542.hg.1	0.0167	0.2004	plerby	Transcript Identified by AceView	Unassigned	1.13	1.18	1.48	1.19	2.23	1.11	1.59	1.4
TC0600007084.hg.1	2.98e-11	8.82e-09	RBM24	RNA binding motif protein 24	Multiple_Complex	1.13	1.11	1.62	1.16	1.79	1.13	2.53	1.95
TC0700009211.hg.1	2.45e-08	3.3e-06	EXOC4	exocyst complex component 4	Multiple_Complex	1.12	1.06	-1.23	-1.47	-2.27	-2.07	1.3	-1.68
TC0800007529.hg.1	4.35e-06	0.0003	SPIDR	scaffolding protein involved in DNA repair	Multiple_Complex	1.12	-1.08	-1.6	-1.53	-2.23	-1.91	-1.25	-1.37
TC1900011229.hg.1	2.19e-10	5.22e-08	KLK6	kallikrein related peptidase 6	Multiple_Complex	1.12	1.06	1.19	1.27	1.11	1.32	2.57	1.56
TC0100018083.hg.1	0.0085	0.1284	mimaha	Transcript Identified by AceView	Unassigned	1.12	1.11	-1.36	1.31	-2.43	1.44	-1.24	1.63
TC1200007408.hg.1	5.33e-13	2.64e-10	TMEM117	transmembrane protein 117	Multiple_Complex	1.11	-1.3	-3.61	-3.18	-2.07	-1.77	-1.05	-4.27
TC0600012123.hg.1	1.86e-07	1.93e-05	DST	dystonin	Multiple_Complex	1.11	-1.05	-1.38	-1.6	-2.23	-2.45	-1.1	-1.5
TC0300007165.hg.1	4.46e-08	5.57e-06	NKTR	natural killer cell triggering receptor	Multiple_Complex	1.11	-1.06	1.62	1.09	1.61	1.19	2.02	1.44
TC0200007187.hg.1	0.0207	0.2294	slerjeebu	Transcript Identified by AceView	Unassigned	1.11	-1.36	1.29	-1.06	-2.79	-1.34	1.08	-1.53
TC0200006936.hg.1	3.93e-08	4.99e-06	KLHL29	kelch-like family member 29	Multiple_Complex	1.11	-1.61	-2.38	-1.96	-1.73	-1.35	-1.31	-3.13
TC0600007202.hg.1	0.0201	0.2252	neyfloyby	Transcript Identified by AceView	Unassigned	1.1	-1.35	2.01	-1.76	1.69	-1.39	2.17	-1.6
TC0200015521.hg.1	0.0055	0.0944	LOC645978	Transcript Identified by AceView, Entrez Gene ID(s) 645978	Unassigned	1.1	-1.07	2.42	-1.02	1.37	-1.01	1.74	-1.17
TC0700006909.hg.1	0.0499	0.3721	mawblar	Transcript Identified by AceView	Unassigned	1.1	-1.15	-1.11	-1.36	2.24	1.08	-1.19	1.16
TC1600011358.hg.1	1.03e-06	8.53e-05	C16orf45	chromosome 16 open reading frame 45	Multiple_Complex	1.1	-1.01	-1.91	-1.71	-2.19	-1.87	-1.11	-1.76
TC1400009829.hg.1	1.88e-06	0.0001	CEP128	centrosomal protein 128kDa	Multiple_Complex	1.1	-1.31	-1.7	-2.05	-2.41	-1.92	1.34	-1.43
TC0100006483.hg.1	3.92e-06	0.0003	ISG15	ISG15 ubiquitin-like modifier	Multiple_Complex	1.1	1.12	1.17	1.27	2.04	1.09	1.1	-1
TC0200011898.hg.1	1.39e-16	2.02e-13	SDC1	syndecan 1	Multiple_Complex	1.1	-1.38	1.31	1.09	2.13	1.05	-1.16	-5.06
TC0100008350.hg.1	0.0001	0.0044	smuzarbo	Transcript Identified by AceView	Coding	1.09	1.03	-1.34	-1.21	-1.01	-1.04	-2.04	-1.49
TC1300009765.hg.1	4.04e-06	0.0003	IRS2	insulin receptor substrate 2	Multiple_Complex	1.09	1.12	1.49	1.47	2.03	1.61	1.12	-1.54
TC0600009567.hg.1	0.0193	0.2199	blarplorbu	Transcript Identified by AceView	Coding	1.09	-1.21	1.1	1.15	1.46	1.56	2.22	1.75
TC1300009249.hg.1	5.06e-10	1.1e-07	KLF12	Kruppel-like factor 12	Multiple_Complex	1.09	-1.23	-2.82	-1.83	-1.21	-1.32	1.03	-1.97
TC1000010054.hg.1	0.0002	0.0061	mesira	Transcript Identified by AceView	Unassigned	1.08	1.49	-1.06	-1.01	2.17	1.56	1.23	1.13
TC1100013172.hg.1	2.69e-07	2.63e-05	INTS5	integrator complex subunit 5	Multiple_Complex	1.07	1.03	-1.13	1.27	-1.27	1.13	-2.09	-5.44
TC1200008683.hg.1	3.32e-14	2.44e-11	CHST11	carbohydrate (chondroitin 4) sulfotransferase 11	Multiple_Complex	1.07	1.06	-2.58	-2.34	-2.07	-2.06	1.12	-1.8
TC1700008690.hg.1	1.42e-12	6.31e-10	PITPNC1	phosphatidylinositol transfer protein, cytoplasmic 1	Multiple_Complex	1.07	1.01	-2.91	-2.01	-1.95	-1.59	-1.11	-1.47
TC1100009924.hg.1	3.86e-08	4.93e-06	OR51B4	olfactory receptor, family 51, subfamily B, member 4	Coding	1.07	1.14	-1.56	-1.07	-3.55	-1.04	2.39	1.36
TC1100009880.hg.1	0.0029	0.06	TRIM21	tripartite motif containing 21	Coding	1.07	-1.24	1.46	1.01	2.12	1.33	1.17	1.06
TC0600012284.hg.1	0.0277	0.2731	AL365232.1		Precursor_microRNA	1.07	1.02	1.02	-1.33	2.19	1.13	1.06	-1.26
TC1500007304.hg.1	0.0179	0.21	C15orf65	chromosome 15 open reading frame 65	Multiple_Complex	1.07	1.19	1.36	1.31	2.17	1.66	1.17	1.22
TC0X00009462.hg.1	1.08e-08	1.62e-06	CASK	calcium/calmodulin-dependent serine protein kinase (MAGUK family)	Multiple_Complex	1.06	-1.13	-1.52	-1.37	-2.15	-1.95	1.11	-1.28
TC1600008585.hg.1	7.45e-10	1.52e-07	CMIP	c-Maf inducing protein	Multiple_Complex	1.06	-1.03	-2.6	-2.2	-1.71	-1.72	-1.25	-3.47
TC0400011117.hg.1	0.0366	0.3172	pawspubu	Transcript Identified by AceView	Unassigned	1.06	1	1.39	1.14	-1.4	-1.04	2.59	1.39
TC1200006957.hg.1	0.0152	0.189	PTPRO	protein tyrosine phosphatase, receptor type, O	Multiple_Complex	1.06	-1.47	1.19	-1.46	2.14	-1.3	1.93	1.28
TC1700010265.hg.1	0.0042	0.0785	glyror	Transcript Identified by AceView	Coding	1.06	1.04	-1.71	1.83	-1.46	-1.09	-2.02	1.24
TC1300009586.hg.1	0.0138	0.1777	slerdoy	Transcript Identified by AceView	Coding	1.05	1.35	-1.81	-1.25	-2.01	-1.03	-2.15	-1.39
TC0200011188.hg.1	3.05e-08	4e-06	AGAP1	ArfGAP with GTPase domain, ankyrin repeat and PH domain 1	Multiple_Complex	1.05	-1.18	-2.7	-2.03	-2.62	-2.03	-1.05	-3.67
TC1100012037.hg.1	1.03e-08	1.56e-06	MAML2	mastermind-like transcriptional coactivator 2	Multiple_Complex	1.05	-1.04	-2.69	-1.1	-1.32	-1.01	1.24	-1.11
TC1400010390.hg.1	0.0239	0.2506	AHNAK2	AHNAK nucleoprotein 2	Multiple_Complex	1.05	1.38	1.05	1.44	1.38	1.76	2.14	1.85
TC1300007836.hg.1	2.36e-05	0.0012	jydeeby	Transcript Identified by AceView	Unassigned	1.05	1.09	-1.07	-2.03	-2.2	-1.75	-1.03	-1.12
TC0800010945.hg.1	3.66e-06	0.0002	SLC10A5	solute carrier family 10, member 5	Coding	1.05	1.28	2.02	1.98	1.11	1.23	2.05	2.22
TC0X00006723.hg.1	0.0023	0.0492	CDKL5	cyclin-dependent kinase-like 5	Multiple_Complex	1.04	-1.45	-2.53	-2.26	-1.18	1.32	1.2	-1.09
TC1200011786.hg.1	0.0002	0.0068	NUAK1	NUAK family, SNF1-like kinase, 1	Multiple_Complex	1.04	1.03	-1.13	1.6	1.21	-1.08	2.27	1.88
TC1800007685.hg.1	6.53e-08	7.82e-06	ZNF407	zinc finger protein 407	Multiple_Complex	1.04	-1.27	-2.27	-2.22	-1.73	-1.82	1.02	-1.66
TC0800011790.hg.1	0.0069	0.1106	RNU4-25P; RP11-55J15.2	RNA, U4 small nuclear 25, pseudogene [Source:HGNC Symbol;Acc:HGNC:46961]	Multiple_Complex	1.04	-1.63	-1.4	-1.1	-2.21	-1.53	1.12	-1.08
TC1900007850.hg.1	3.79e-06	0.0003	CD22; MIR5196	CD22 molecule; microRNA 5196	Multiple_Complex	1.04	-1.09	-1.03	-1.79	-1.06	-1.05	2.52	-1.02
TC0X00007889.hg.1	5.41e-07	4.87e-05	DIAPH2	diaphanous-related formin 2	Multiple_Complex	1.04	-1.09	-1.41	-1.6	-2.67	-2.64	-1.23	-1.07
TC0500007966.hg.1	2.62e-07	2.57e-05	XRCC4	X-ray repair complementing defective repair in Chinese hamster cells 4	Multiple_Complex	1.03	1.04	-1.58	-1.43	-2.13	-1.69	1.42	-1.16
TC0200014204.hg.1	9.04e-13	4.13e-10	HS6ST1	heparan sulfate 6-O-sulfotransferase 1	Multiple_Complex	1.03	-1.09	-1.01	1.15	1.13	1.42	-2.27	-5.01
TC0X00006581.hg.1	7.69e-07	6.63e-05	TBL1X	transducin (beta)-like 1X-linked	Multiple_Complex	1.03	-1.19	-1.84	-1.41	-2.16	-1.67	-1.03	-1.61
TC0200014834.hg.1	1.62e-13	9.3e-11	STK39	serine threonine kinase 39	Multiple_Complex	1.03	1	-1.31	-1.18	-2.51	-2.06	-1.03	-1.73
TC0200014719.hg.1	0.004	0.0759	BAZ2B	bromodomain adjacent to zinc finger domain 2B	Multiple_Complex	1.03	-1.14	-2.04	-1.48	-1.18	-1.08	-1.24	-1.64
TC0200009402.hg.1	3.33e-12	1.36e-09	MGAT5	mannosyl (alpha-1,6-)-glycoprotein beta-1,6-N-acetyl-glucosaminyltransferase	Multiple_Complex	1.03	-1.42	-1.89	-3.15	-2	-2.43	1.06	-2.55
TC0600013728.hg.1	0.0001	0.0054	plosmeyby	Transcript Identified by AceView	Unassigned	1.03	-1.92	-1.54	-1.7	-2.38	-2.27	-1.13	-2
TC1100013135.hg.1	4.42e-09	7.46e-07	OR51B5	olfactory receptor, family 51, subfamily B, member 5	Multiple_Complex	1.03	-1.01	-1.45	-1.17	-2.15	-1.83	1.05	-1.28
TC1200008041.hg.1	1.77e-05	0.0009	HMGA2	high mobility group AT-hook 2	Multiple_Complex	1.02	-1.71	-1.3	-1.48	-2.68	-3.58	1.1	-2.87
TC1800008655.hg.1	3.8e-07	3.57e-05	DYM	dymeclin	Multiple_Complex	1.02	-1.1	-1.64	-1.52	-2.01	-1.73	1.21	-1.43
TC0700011054.hg.1	3.63e-07	3.44e-05	GRB10	growth factor receptor bound protein 10	Multiple_Complex	1.02	-1.09	-2.71	-1.58	-2.02	-1.2	-1.24	-1.84
TC0200016159.hg.1	2.22e-05	0.0011	GBX2	gastrulation brain homeobox 2	Multiple_Complex	1.02	1.55	2.14	1.72	1.45	1.17	1.56	2.14
TC1400007478.hg.1	1.57e-16	2.23e-13	GPHN	gephyrin	Multiple_Complex	1.02	-1.04	-2.3	-1.64	-4.38	-2.89	-1.02	-1.73
TC1700009137.hg.1	7.77e-11	2.06e-08	RPTOR	regulatory associated protein of MTOR, complex 1	Multiple_Complex	1.02	-1.47	-2.61	-2.58	-2.94	-1.99	-1.18	-4.19
TC1700011276.hg.1	0.0485	0.3671	wuvoybu	Transcript Identified by AceView	Coding	1.02	1.82	-2.18	1.56	-1.26	1.64	-1.13	1.4
TC0400012102.hg.1	1.09e-08	1.63e-06	LRBA	LPS-responsive vesicle trafficking, beach and anchor containing	Multiple_Complex	1.02	-1.21	-1.7	-1.29	-2.48	-2.19	-1.09	-1.55
TC1200012100.hg.1	1.99e-06	0.0001	KSR2	kinase suppressor of ras 2	Multiple_Complex	1.02	1.05	-1.97	-1.67	-2.2	-1.29	1.2	-1.65
TC0500007706.hg.1	0.0155	0.1913	pusmarbu	Transcript Identified by AceView	Coding	1.01	-1.29	-1.13	-1.32	-1.53	-1.09	-2.38	-1.12
TC1400007213.hg.1	0.0473	0.3627	stucherbu	Transcript Identified by AceView	Coding	1.01	1.34	-2.05	1.5	-1.74	1.09	1.1	-1.02
TC0X00010840.hg.1	9.02e-07	7.6e-05	HS6ST2	heparan sulfate 6-O-sulfotransferase 2	Coding	1.01	-1.24	-1.59	-1.38	-2.74	-1.87	1.07	-1.31
TC0200006687.hg.1	1.39e-13	8.02e-11	HPCAL1	hippocalcin-like 1	Multiple_Complex	1.01	1.09	-1.53	-1.17	-2.22	-1.07	-1.48	-2.96
TC1500010630.hg.1	0.0006	0.0169	ADAMTS17	ADAM metallopeptidase with thrombospondin type 1 motif 17	Multiple_Complex	1.01	1.27	-1.38	-1.25	-2.05	-1.17	-1.21	-1.12
TC0200008472.hg.1	0.0122	0.1638	skoyrybo	Transcript Identified by AceView	Unassigned	1	1.6	2.41	1.87	1.21	1.45	-1.02	-1.05
TC1200008224.hg.1	7.99e-08	9.3e-06	GLIPR1	GLI pathogenesis-related 1	Multiple_Complex	1	-1.1	-1.28	-1.2	-1.04	-1.68	-2.09	-1.7
TC0200014835.hg.1	0.0013	0.0325	rarnorbo	Transcript Identified by AceView	Unassigned	1	-1.06	1.03	-1.34	-2.25	-1.62	-1.18	-1.21
TC0500010731.hg.1	8.66e-06	0.0005	ARL15	ADP-ribosylation factor like GTPase 15	Multiple_Complex	-1	-1.24	-2.09	-1.57	-2.18	-1.45	1.25	1.03
TC1900011714.hg.1	1.64e-05	0.0009	LIN37	lin-37 DREAM MuvB core complex component	Multiple_Complex	-1	-1.07	1.36	1.06	2.27	1.2	-1.32	-1.01
TC2100006467.hg.1	2.5e-15	2.48e-12	MIR3687-1; MIR3687-2	microRNA 3687-1; microRNA 3687-2	Precursor_microRNA	-1	-1.78	-1.72	-1.29	-1.43	-1.08	-2.88	-131.63
TC22_KI270733v1_random00006440.hg.1	2.5e-15	2.48e-12	MIR3687-1; MIR3687-2; hsa-mir-3687-1	Homo sapiens microRNA 3687-1 (MIR3687-1), microRNA.; Homo sapiens microRNA 3687-2 (MIR3687-2), microRNA.; hsa-mir-3687-1 [Source:miRBase;Acc:MI0016088]	Precursor_microRNA	-1	-1.78	-1.72	-1.29	-1.43	-1.08	-2.88	-131.63
TC0900007418.hg.1	3.48e-05	0.0017	LOC100133920	Salzman2013 ANNOTATED, INTERNAL, ncRNA, OVEXON best transcript NR_024443; Transcript Identified by AceView, Entrez Gene ID(s) 100133920, RefSeq ID(s) NR_024443; Transcript Identified by AceView, Entrez Gene ID(s) 100133920	Multiple_Complex	-1.01	-1.5	-1.45	-1.39	-2.07	-1.64	-1.17	1.01
TC0100008174.hg.1	0.0006	0.0169	pumawbu	Transcript Identified by AceView	Coding	-1.01	1.55	-1.27	1.35	1.02	1.31	-2.01	1.3
TC0900007372.hg.1	0.0061	0.1017	vuskybu	Transcript Identified by AceView	Unassigned	-1.01	1.34	-1.65	1.17	-2.06	-1.02	-1.48	1.26
TC0700012165.hg.1	1.67e-09	3.13e-07	ATXN7L1	ataxin 7-like 1	Multiple_Complex	-1.01	-1.56	-2.79	-2.98	-1.41	-1.32	1.15	-4.41
TC0600008632.hg.1	0.0146	0.1846	BCKDHB	branched chain keto acid dehydrogenase E1, beta polypeptide	Multiple_Complex	-1.01	-1.17	-1.28	-1.69	-2	-1.7	-1.02	-1.59
TC0700008597.hg.1	1.77e-06	0.0001	CUX1	cut-like homeobox 1	Multiple_Complex	-1.01	-1.23	-2.04	-1.68	-1.44	-1.5	-1	-1.79
TC1000009284.hg.1	0.0011	0.0279	borma	Transcript Identified by AceView	Coding	-1.01	-1.09	-2.79	-1.59	-2.04	-1.89	-1.33	-1.87
TC0300012534.hg.1	3.54e-09	6.12e-07	STAG1	stromal antigen 1	Multiple_Complex	-1.01	1.03	-1.37	-1.27	-2.23	-1.81	1.34	-1.07
TC1000010022.hg.1	1.43e-10	3.54e-08	PIP4K2A	phosphatidylinositol-5-phosphate 4-kinase, type II, alpha	Multiple_Complex	-1.02	1.03	-1.52	-1.26	-2.03	-1.52	1.22	-1.28
TC1900007992.hg.1	0.0406	0.3353	reture	Transcript Identified by AceView	Coding	-1.02	1.34	-1.32	1.12	-2.1	-1.04	-1.4	-1.23
TC0200015005.hg.1	0.0044	0.0802	AC007435.1		Precursor_microRNA	-1.02	1.57	-1.85	-1.28	-1.54	2.2	-3.59	-1.17
TC0800009158.hg.1	1.32e-07	1.44e-05	THEM6	thioesterase superfamily member 6	Multiple_Complex	-1.02	-1.66	-1.11	-1.03	1.26	1.04	-2.09	-3.23
TC0800011473.hg.1	0.0379	0.3243	daskerbu	Transcript Identified by AceView	Coding	-1.02	-1.17	-1.03	-1.21	-2.13	-1.48	-1.58	-1.79
TC0100006753.hg.1	0.0206	0.2288	RPL23AP19	ribosomal protein L23a pseudogene 19 [Source:HGNC Symbol;Acc:HGNC:36708]	Multiple_Complex	-1.03	1.36	1.74	1.27	2.3	1.38	1.34	1.59
TC0700008615.hg.1	0.0002	0.0069	gerblaby	Transcript Identified by AceView	Coding	-1.03	-1.07	-3.19	-1.14	-2.42	-1.17	-1.38	-1.75
TC0700011847.hg.1	2.95e-06	0.0002	SLC25A13	solute carrier family 25 (aspartate/glutamate carrier), member 13	Multiple_Complex	-1.03	-1.08	-1.36	-1.26	-2.13	-1.65	1.03	-1.62
TC1600007893.hg.1	8.33e-07	7.1e-05	FTO	fat mass and obesity associated	Multiple_Complex	-1.03	-1.32	-1.52	-1.63	-2.27	-1.63	1.02	-1.69
TC0700010989.hg.1	8.45e-09	1.3e-06	TNS3	tensin 3	Multiple_Complex	-1.03	-1.5	-2.28	-2.38	-1.39	-1.37	-1.22	-2.76
TC1300007139.hg.1	0.0275	0.2719	meechee	Transcript Identified by AceView	Coding	-1.03	1.87	2.29	2.59	-1.1	1.38	-1.48	1.59
TC0600010453.hg.1	0.0282	0.2757	slorerby	Transcript Identified by AceView	Coding	-1.03	-1.44	1.1	-1.41	2.08	-1.43	1.48	1.11
TC1700008378.hg.1	4.35e-13	2.23e-10	MSI2	musashi RNA binding protein 2	Multiple_Complex	-1.03	1.01	-1.66	-1.31	-2.33	-1.56	-1.13	-1.38
TC1900011231.hg.1	1.15e-07	1.28e-05	KLK7	kallikrein related peptidase 7	Multiple_Complex	-1.03	-1.21	1.01	1.41	1.1	1.55	2.92	1.17
TC0700012203.hg.1	8.9e-08	1.02e-05	COG5	component of oligomeric golgi complex 5	Multiple_Complex	-1.04	-1.4	-1.48	-1.86	-2.14	-2.3	1.16	-1.87
TC0600013126.hg.1	2.93e-10	6.77e-08	PTPRK	protein tyrosine phosphatase, receptor type, K	Multiple_Complex	-1.04	-1.08	-2.01	-1.61	-3.3	-2.51	1.02	-1.35
TC1300009088.hg.1	2.03e-11	6.29e-09	DIAPH3	diaphanous-related formin 3	Multiple_Complex	-1.04	-1.17	-1.62	-1.43	-3.46	-2.64	1.11	-1.43
TC0300013824.hg.1	0.0423	0.3424	TDGF1	teratocarcinoma-derived growth factor 1	Multiple_Complex	-1.04	1.27	-1.56	-1.03	-1.6	-1.06	-2.22	1.13
TC0300007435.hg.1	0.0037	0.0716	DOCK3	dedicator of cytokinesis 3	Multiple_Complex	-1.05	-1	-1.34	-1.72	-2.24	-1.45	-1.23	-1.57
TC0400011643.hg.1	2.26e-15	2.29e-12	CAMK2D	calcium/calmodulin-dependent protein kinase II delta	Multiple_Complex	-1.05	-1.11	-1.33	-1.17	-2.21	-1.68	-1.1	-1.22
TC0600007441.hg.1	0.008	0.1234	gyjaw	Transcript Identified by AceView	Unassigned	-1.05	1.54	-2	1.4	-1.27	1.1	-1.17	1.45
TC0300012048.hg.1	8.87e-14	5.47e-11	ZBTB20; MIR568	zinc finger and BTB domain containing 20; microRNA 568	Multiple_Complex	-1.05	-1.59	-1.98	-2.49	-2.58	-2.69	-1.26	-2.98
TC1400007466.hg.1	6.35e-13	3.06e-10	FUT8	fucosyltransferase 8 (alpha (1,6) fucosyltransferase)	Multiple_Complex	-1.05	-1.22	-2.16	-1.69	-1.97	-2.17	-1.04	-1.4
TC2100008442.hg.1	0.0083	0.1261	klardawbu	Transcript Identified by AceView	Coding	-1.05	-1.46	-3.75	-1.61	-1.58	-1.43	1.13	-1.61
TC0100014152.hg.1	2.81e-10	6.54e-08	FAF1	Fas (TNFRSF6) associated factor 1	Multiple_Complex	-1.05	1.01	-1.65	-1.27	-2.87	-2.04	-1.06	-1.3
TCUn_GL000220v100006440.hg.1	6.03e-11	1.65e-08	AL592188.1		Precursor_microRNA	-1.05	-2.08	-1.74	-1.17	-1.24	-1.34	-2.98	-40.44
TC1200012315.hg.1	0.0262	0.2645	RP11-83B20.2	novel transcript	Unassigned	-1.05	-1	-1.07	1.08	-2.25	1.15	-1.14	1.18
TC0100012233.hg.1	0.0187	0.2152	zerkloy	Transcript Identified by AceView	Unassigned	-1.05	1.04	-1.08	-1.29	-1.29	-1.2	-2.12	-1.53
TC0700008109.hg.1	0.0269	0.2689	jeesmeebu	Transcript Identified by AceView	Unassigned	-1.05	-1.16	2.01	-1	-1.07	-1.27	2.26	1.92
TC1400007562.hg.1	5.91e-10	1.26e-07	SRSF5	serine/arginine-rich splicing factor 5	Multiple_Complex	-1.05	-1.31	-1.09	-1.09	-1.21	-1.43	-2.06	-3.42
TC0200009680.hg.1	3.86e-06	0.0003	FMNL2	formin like 2	Multiple_Complex	-1.05	-1.04	-1.46	-1.52	-2.08	-1.62	1.19	-1.87
TC1700011278.hg.1	0.0436	0.3479	warvoybu	Transcript Identified by AceView	Coding	-1.05	1.17	-1.04	1.3	-1.62	-1.77	-3.01	-1.57
TC0700009023.hg.1	0.0007	0.0199	swerkaw	Transcript Identified by AceView	Unassigned	-1.06	-1.7	-1.86	-1.72	-1.92	-2.14	-2.02	-2.56
TC0300007877.hg.1	0.0073	0.1155	rawsnoyby	Transcript Identified by AceView	Coding	-1.06	-2.09	2.22	-1.77	2.58	-1.27	-1.07	-1.95
TC0300010042.hg.1	0.0033	0.0658	sterkawbo	Transcript Identified by AceView	Coding	-1.06	1.12	2.03	1.09	1.56	-1.15	1.74	1.9
TC0300008391.hg.1	0.0158	0.1939	chobobu	Transcript Identified by AceView	Unassigned	-1.06	1.07	-2.06	-1.21	1.28	-1.24	-2.2	-1.93
TC0400011000.hg.1	0.0049	0.0877	soso	Transcript Identified by AceView	Unassigned	-1.06	-1.04	1.92	-1.01	2.01	-1.21	1.46	-1.04
TC1000009276.hg.1	2.45e-05	0.0012	DOCK1	dedicator of cytokinesis 1	Multiple_Complex	-1.06	-1.33	-1.73	-1.2	-2.07	-1.64	-1.1	-1.81
TC0600013361.hg.1	0.0035	0.0684	CITED2	Cbp/p300-interacting transactivator, with Glu/Asp rich carboxy-terminal domain, 2	Coding	-1.07	-1.01	1.78	1.13	2.11	1.89	1.52	2.12
TC0300009815.hg.1	1.22e-11	4.09e-09	LPP	LIM domain containing preferred translocation partner in lipoma	Multiple_Complex	-1.07	1.01	-2.11	-1.86	-4.41	-2.83	1.01	-1.93
TC0100015975.hg.1	0.0012	0.0297	RIT1	Ras-like without CAAX 1	Multiple_Complex	-1.07	-1.39	1.25	1.06	-2.11	-1.7	1.28	-1.21
TC0300011403.hg.1	2.7e-16	3.59e-13	MAGI1	membrane associated guanylate kinase, WW and PDZ domain containing 1	Multiple_Complex	-1.07	-1.47	-2.92	-3.2	-2.45	-3.75	1.27	-3.43
TC1400010617.hg.1	6.35e-08	7.66e-06	PRKCH	protein kinase C, eta	Multiple_Complex	-1.07	1.02	-2.26	-2.13	-1.06	-1.25	1.07	-1.66
TC0500007581.hg.1	6.76e-06	0.0004	CTD-2049O17.1		Multiple_Complex	-1.07	1.01	-1.99	-1.62	-2.02	-1.64	-1.52	-1.74
TC0300011259.hg.1	1.22e-05	0.0007	ARHGEF3	Rho guanine nucleotide exchange factor 3	Multiple_Complex	-1.07	-1.02	-2.15	-1.46	-1.43	-1.06	-1.03	-1.44
TC0X00009186.hg.1	0.0226	0.2424	smawdoy	Transcript Identified by AceView	Coding	-1.07	1.21	2.03	-1.04	1.37	1.1	1.02	-1.37
TC0300011818.hg.1	1.46e-08	2.11e-06	kakome	Transcript Identified by AceView	Coding	-1.08	-1.17	-1.78	-2.27	-3.04	-2.51	-1.33	-2.51
TCUn_KI270743v100006433.hg.1	0.0006	0.0167	AC138775.3		Precursor_microRNA	-1.08	1.5	-1.2	-1.09	-2.13	1.04	-1.03	1.44
TC0400010519.hg.1	3.5e-16	4.53e-13	APBB2	amyloid beta (A4) precursor protein-binding, family B, member 2	Multiple_Complex	-1.08	-1.36	-2.16	-2.32	-2.07	-2.15	1.23	-2.85
TC0400011440.hg.1	1e-11	3.41e-09	PPP3CA	protein phosphatase 3, catalytic subunit, alpha isozyme	Multiple_Complex	-1.08	-1.08	-1.52	-1.37	-2.81	-2.4	-1.08	-1.39
TC1200008044.hg.1	0.0047	0.084	kunemi	Transcript Identified by AceView	Unassigned	-1.08	1.13	-2.24	-1.07	-2.38	-1.72	-1.32	1.2
TC0400008951.hg.1	1.19e-05	0.0007	ARHGAP10	Rho GTPase activating protein 10	Multiple_Complex	-1.08	1.05	-1.61	-1.37	-2.05	-1.53	-1.12	-1.16
TC1100008886.hg.1	2.73e-09	4.83e-07	TMEM133	transmembrane protein 133	Coding	-1.09	1.58	-3.07	-1.16	-1.33	1.37	1.06	-1.03
TC1000009527.hg.1	5.84e-07	5.18e-05	LARP4B	La ribonucleoprotein domain family, member 4B	Multiple_Complex	-1.09	1.02	-1.35	-1.05	-2.25	-1.42	1.05	-1.89
TC0100016218.hg.1	0.0068	0.11	RGS5	regulator of G-protein signaling 5	Multiple_Complex	-1.09	-1.08	-1.81	-1.15	-2.09	-1.22	-1.22	-1.35
TC1500010634.hg.1	0.0187	0.2152	CERS3	ceramide synthase 3	Multiple_Complex	-1.09	1.29	1.28	-1.03	2	-1.37	1.18	-1.12
TC0500008688.hg.1	0.0018	0.0404	MIR3661	microRNA 3661	Precursor_microRNA	-1.09	2.22	-1.1	1.59	-2.34	1.47	-1.24	2.32
TC1300007484.hg.1	1.9e-05	0.001	PIBF1	progesterone immunomodulatory binding factor 1	Multiple_Complex	-1.09	1.05	-1.84	-1.13	-2.03	-1.32	-1.11	-1.17
TC1700012389.hg.1	0.0493	0.3698	LRRC37A8P	leucine rich repeat containing 37, member A8, pseudogene	Multiple_Complex	-1.09	-1.31	-1.51	-1.26	-1.93	-1.11	-2.03	-1.6
TC1900010591.hg.1	0.0026	0.0552	tojer	Transcript Identified by AceView	Coding	-1.1	-1.08	-1.54	-1.26	-2.06	-1.3	-1.36	-1.7
TC0700008477.hg.1	0.0009	0.0233	netiya	Transcript Identified by AceView	Coding	-1.1	-1.34	-1	-1.34	-2.11	-1.91	1.29	-1.25
TC1200007992.hg.1	1.63e-10	3.95e-08	SRGAP1	SLIT-ROBO Rho GTPase activating protein 1	Multiple_Complex	-1.1	-1.31	-2.29	-2.01	-1.6	-2.38	1.13	-2.01
TC0600010921.hg.1	2.7e-05	0.0014	ATXN1	ataxin 1	Multiple_Complex	-1.1	-1.47	-2.53	-1.51	-1.94	-1.15	1.32	1.01
TC0300007645.hg.1	2.74e-09	4.84e-07	PTPRG	protein tyrosine phosphatase, receptor type, G	Multiple_Complex	-1.11	-1.02	-2.3	-1.94	-3.32	-2.28	-1.06	-1.6
TC1400007511.hg.1	0.0001	0.0049	RAD51B	RAD51 paralog B	Multiple_Complex	-1.11	1.02	-1.9	-1.64	-3.29	-2.17	1.08	-1.16
TC0300009306.hg.1	1.8e-07	1.87e-05	RSRC1	arginine/serine-rich coiled-coil 1	Multiple_Complex	-1.11	-1.31	-1.56	-1.51	-2.48	-1.86	1.17	-1.37
TC0500013175.hg.1	1.46e-06	0.0001	IPO11; LRRC70	importin 11; leucine rich repeat containing 70	Multiple_Complex	-1.11	-1.05	-1.28	-1.27	-2.05	-1.54	1.05	-1.25
TC0100008517.hg.1	1.01e-09	2.02e-07	NFIA	nuclear factor I/A	Multiple_Complex	-1.12	-1.17	-2.25	-2.38	-2.06	-2.71	1.16	-3.02
TC0300006827.hg.1	1.28e-08	1.88e-06	UBE2E2	ubiquitin conjugating enzyme E2E 2	Multiple_Complex	-1.12	-1.33	-1.54	-1.44	-2.31	-2.16	1.14	-1.56
TC0600011714.hg.1	2.51e-06	0.0002	BTBD9	BTB (POZ) domain containing 9	Multiple_Complex	-1.12	-1.35	-2.45	-2.61	-1.99	-1.89	-1.29	-2.86
TC1000012139.hg.1	8.21e-05	0.0034	CTBP2	C-terminal binding protein 2	Multiple_Complex	-1.12	-1.47	-1.91	-1.67	-2.08	-1.39	1.26	-1.8
TC1300008924.hg.1	0.0441	0.3501	deypy	Transcript Identified by AceView	Unassigned	-1.12	-1.35	-1.11	-1.13	-2.34	-1.14	-1.17	1.29
TC1000012445.hg.1	0.0067	0.1092	RP11-508N22.6		Multiple_Complex	-1.12	-1.13	-1.27	-1.31	-2.28	-1.76	1.05	-1.38
TC0100010735.hg.1	3.59e-08	4.63e-06	RASAL2	RAS protein activator like 2	Multiple_Complex	-1.12	-1.09	-2.14	-2	-2.11	-2.11	-1.36	-1.21
TC1100008480.hg.1	4.23e-06	0.0003	UVRAG	UV radiation resistance associated	Multiple_Complex	-1.13	-1.24	-2.48	-1.95	-1.45	-1.56	-1.28	-1.98
TC0600010125.hg.1	0.0092	0.1353	tonire	Transcript Identified by AceView	Unassigned	-1.13	-1.03	2.41	-1.45	-1.28	-1.42	1.09	1.1
TC1600009511.hg.1	0.0311	0.2912	deysmoy	Transcript Identified by AceView	Coding	-1.13	-1.26	-1.76	1.16	-1.25	-1.16	-2.07	-1.24
TC0100010672.hg.1	2.48e-05	0.0013	RABGAP1L	RAB GTPase activating protein 1-like	Multiple_Complex	-1.13	-1.24	-1.42	-2.86	-3.26	-2.71	1.11	-2.12
TC2200006444.hg.1	0.0141	0.1802	LA16c-13E4.3		Multiple_Complex	-1.14	-1.2	-2.07	-1.3	-1.24	1.08	-1.05	-1.43
TC2200007382.hg.1	0.0007	0.0194	APOBEC3H	apolipoprotein B mRNA editing enzyme, catalytic polypeptide-like 3H	Multiple_Complex	-1.14	-1.09	1.13	-1.01	2.02	1.08	1.02	1.13
TC0800012001.hg.1	8.71e-07	7.38e-05	PTK2	protein tyrosine kinase 2	Multiple_Complex	-1.14	1.01	-1.78	-1.49	-2.36	-1.96	1.17	-1.25
TC0600007143.hg.1	5.31e-09	8.67e-07	CDKAL1	CDK5 regulatory subunit associated protein 1-like 1	Multiple_Complex	-1.14	-1.49	-1.82	-2	-2.7	-2.44	1.24	-1.79
TC1200012043.hg.1	4.41e-09	7.45e-07	MED13L	mediator complex subunit 13-like	Multiple_Complex	-1.14	-1.12	-1.76	-1.58	-2.26	-2.12	-1.08	-1.37
TC0600013075.hg.1	0.0011	0.0284	fyjer	Transcript Identified by AceView	Unassigned	-1.15	1.25	-1.12	1.2	-1.52	1.22	-2.29	-1.06
TC1000008081.hg.1	3.94e-05	0.0019	KAT6B	K(lysine) acetyltransferase 6B	Multiple_Complex	-1.15	-1.12	-2.01	-1.81	-1.32	-1.57	-1.09	1.02
TC1600011112.hg.1	0.0027	0.0567	smuro	Transcript Identified by AceView	Unassigned	-1.16	-1.62	1.1	-1.37	1.14	1.08	-2.03	-2.22
TC2000009414.hg.1	0.0182	0.2115	nerker	Transcript Identified by AceView	Unassigned	-1.16	-1.72	-1.03	-1.72	-2.31	-1.05	-1.1	1.49
TC0200007759.hg.1	3.1e-06	0.0002	EHBP1	EH domain binding protein 1	Multiple_Complex	-1.16	-1.05	-1.54	-1.18	-2.03	-1.74	-1.05	-1.27
TC2100007112.hg.1	0.0484	0.3667	fleemoy	Transcript Identified by AceView	Coding	-1.16	-1.22	1.21	1.13	-1.45	1.47	-2.26	1.28
TC0300011485.hg.1	9.48e-06	0.0006	FOXP1	forkhead box P1	Multiple_Complex	-1.16	-1.37	-2.83	-1.62	-2.05	-1.31	-1.12	-1.19
TC1800007081.hg.1	0.0041	0.0767	MIR3975	microRNA 3975	Multiple_Complex	-1.17	-1.06	-1.42	1.4	1.17	1.17	-2.25	-1.46
TC0300008120.hg.1	0.0286	0.2778	skarfy	Transcript Identified by AceView	Unassigned	-1.17	-1.07	-1.46	-1.43	-2.23	-1.77	-1.29	-1.12
TC0600011927.hg.1	1.34e-05	0.0007	SUPT3H	SPT3 homolog, SAGA and STAGA complex component	Multiple_Complex	-1.17	1.37	-1.95	-1.33	-3.21	-1.72	1	-1.28
TC1000008936.hg.1	2.55e-05	0.0013	mymu	Transcript Identified by AceView	Coding	-1.17	1.25	-1.61	1.09	-2.25	-1.94	-1.73	1.13
TC0400006643.hg.1	0.0304	0.2872	LOC728015	Transcript Identified by AceView, Entrez Gene ID(s) 728015	Unassigned	-1.17	1.07	2.02	-1.14	-1.02	1.51	1.02	1.54
TC0100014749.hg.1	4.31e-05	0.002	gleeneebu	Transcript Identified by AceView	Unassigned	-1.18	-1.12	-1.06	1.01	-2.14	-1.96	-1.46	-1.17
TC1000008330.hg.1	0.0155	0.1912	lopoby	Transcript Identified by AceView	Unassigned	-1.19	1.13	-1.08	-1.22	-2.2	-1.31	-1.45	-1.1
TC0400009324.hg.1	0.0053	0.0926	MIR548T	microRNA 548t	Multiple_Complex	-1.19	-1.45	-2.75	-1.17	-1.55	-1.08	-1.51	-1.46
TC2100006475.hg.1	2.25e-15	2.29e-12	FP671120.1		Precursor_microRNA	-1.19	-1.52	-1.7	-1.3	-1.54	1.07	-3	-115.53
TC1600006454.hg.1	0.0309	0.2903	ryru	Transcript Identified by AceView	Coding	-1.19	-1.24	-1.37	-1.33	-2.14	1.16	-1.54	-1.26
TC0500008125.hg.1	3.59e-17	6.32e-14	RHOBTB3	Rho-related BTB domain containing 3	Multiple_Complex	-1.19	-1.24	-1.24	-1.29	-2.41	-1.41	1.56	-1.39
TC1200012203.hg.1	0.0095	0.1383	dyblerbu	Transcript Identified by AceView	Unassigned	-1.2	-1.2	-1.3	-1.17	-3.05	-1.54	-1.06	1.41
TC0900010886.hg.1	1.45e-06	0.0001	PTCH1	patched 1	Multiple_Complex	-1.2	-1.63	1.12	-1.06	2.23	1.82	1.23	-1.01
TC0700008265.hg.1	0.0008	0.0217	ADAM22	ADAM metallopeptidase domain 22	Multiple_Complex	-1.2	-1.02	-2.05	-1.24	-1.54	1.13	1	-1.79
TC0100008594.hg.1	7.46e-13	3.54e-10	ROR1	receptor tyrosine kinase-like orphan receptor 1	Multiple_Complex	-1.2	1.29	-3.09	-2.3	-1.66	-1.28	-1.13	-2.26
TC0700012917.hg.1	2.19e-06	0.0002	TPK1	thiamin pyrophosphokinase 1	Multiple_Complex	-1.2	1.06	-2.09	-1.21	-2.01	1.23	1.02	-1.14
TC0100012459.hg.1	0.007	0.1121	sonura	Transcript Identified by AceView	Coding	-1.2	1.05	-2.15	1.07	-2.18	1.13	-1.49	1.32
TC1200011460.hg.1	7.97e-12	2.84e-09	KITLG	KIT ligand	Multiple_Complex	-1.21	-1.31	-1.52	-1.37	-2.21	-2.55	-1.24	-2.55
TC0500007701.hg.1	0.0006	0.0177	jawvubo	Transcript Identified by AceView	Coding	-1.21	1.14	-1.09	1.4	-2.06	-1.26	1	1.65
TC1100010105.hg.1	3.6e-06	0.0002	GALNT18	polypeptide N-acetylgalactosaminyltransferase 18	Multiple_Complex	-1.21	1.08	-2.2	-1.67	-2.18	-1.51	-1.47	-1.72
TC0800011907.hg.1	0.002	0.044	ZFAT	zinc finger and AT hook domain containing	Multiple_Complex	-1.21	1.02	-2.08	-1.35	-1.4	-1.19	-1.25	-1.09
TC0800008352.hg.1	4.73e-07	4.32e-05	VPS13B	vacuolar protein sorting 13 homolog B (yeast)	Multiple_Complex	-1.22	-1.36	-1.9	-1.58	-2.21	-1.98	1	-1.27
TC1600007204.hg.1	1.24e-05	0.0007	wospar	Transcript Identified by AceView	Unassigned	-1.22	-1.11	-1.44	1.02	-2.32	-1.49	-1.04	1.32
TC0200012744.hg.1	0.0371	0.32	blarklee	Transcript Identified by AceView	Unassigned	-1.22	1	-1.25	-1.24	-2.09	-1.43	-1.09	1.52
TC0200012459.hg.1	6.5e-05	0.0028	SRBD1	S1 RNA binding domain 1	Multiple_Complex	-1.23	-1.02	-1.49	-1.26	-2.09	-1.46	-1.11	-1.41
TC0200010477.hg.1	0.007	0.1118	torgybu	Transcript Identified by AceView	Coding	-1.23	1.24	-1.49	2.13	-1.16	1.03	-2.22	1.49
TC0200010193.hg.1	7.47e-07	6.45e-05	ZNF804A	zinc finger protein 804A	Coding	-1.23	-1.19	-1.53	-1.82	-2.25	-1.91	-1.23	1.06
TC1000008919.hg.1	0.0169	0.2025	AL392167.1		Precursor_microRNA	-1.23	-1.17	-1.7	-1.19	-1.93	-1.3	-2.36	1.08
TC0300013108.hg.1	4.85e-09	8.05e-07	TNIK	TRAF2 and NCK interacting kinase	Multiple_Complex	-1.23	-1.05	-2.31	-1.81	-4.42	-3.91	-1.65	-2.42
TC0300010218.hg.1	0.0325	0.2985	foysparby	Transcript Identified by AceView	Unassigned	-1.23	1.26	-1.13	1.37	-1.18	-1.05	-2.23	1.12
TC0X00009929.hg.1	0.0018	0.041	OPHN1	oligophrenin 1	Multiple_Complex	-1.24	-1.08	-2.06	-2.16	-1.82	-1.02	-1.42	1.2
TC1500007554.hg.1	2.27e-08	3.11e-06	ZNF609	zinc finger protein 609	Multiple_Complex	-1.24	1.01	-2.75	-1.54	-2.12	-1.52	-1.2	-1.2
TC0100007500.hg.1	0.0046	0.0837	sharybu	Transcript Identified by AceView	Coding	-1.24	2.09	-1.63	1.5	-2.01	2.14	-1.05	1.8
TC0900007387.hg.1	0.0003	0.0109	RP11-236F9.2		Multiple_Complex	-1.24	-1.31	-1.82	-1.62	-2.19	-1.43	-1.34	-1.08
TC1900009363.hg.1	0.0183	0.2121	gerwy	Transcript Identified by AceView	Unassigned	-1.25	1.41	-1.59	-1.05	-2.23	1.2	-1	2.09
TC1600011510.hg.1	3.45e-05	0.0017	smawsmer	Transcript Identified by AceView	Coding	-1.25	-1.5	-1.22	-1.25	-2.65	-2.09	1.19	1.11
TC1400007595.hg.1	2.86e-09	5.03e-07	SIPA1L1	signal-induced proliferation-associated 1 like 1	Multiple_Complex	-1.26	-1.23	-3.3	-2.55	-2.29	-1.88	-1.32	-1.48
TC0100007345.hg.1	0.006	0.1006	zerby	Transcript Identified by AceView	Unassigned	-1.26	-1.27	-1.28	1.16	-2.23	-1.11	-1.34	1.34
TC0200011803.hg.1	0.0029	0.0596	NBAS	neuroblastoma amplified sequence	Multiple_Complex	-1.27	-1.22	-1.65	-1.35	-2.09	-1.24	-1.42	-1.08
TC0200013497.hg.1	0.0037	0.0714	sloyrybo	Transcript Identified by AceView	Unassigned	-1.27	1.95	2.41	2.38	1.23	2.7	-1.5	1.16
TC1700010240.hg.1	0.0046	0.0826	sposmy	Transcript Identified by AceView	Unassigned	-1.28	-1.38	-2.11	-1.35	-1.96	-2.06	1.38	-1.22
TC0300008478.hg.1	0.0071	0.1131	C3orf1	Transcript Identified by AceView, Entrez Gene ID(s) 51300	Unassigned	-1.28	-1.34	1.04	-1.08	-1.02	-1.2	-2.1	-1.03
TC0500013369.hg.1	6.36e-07	5.6e-05	SIL1	SIL1 nucleotide exchange factor	Multiple_Complex	-1.28	1.01	-2.1	-1.72	-2.13	-1.43	1.06	-2.72
TC0700008004.hg.1	2.34e-08	3.18e-06	GTF2IRD1	GTF2I repeat domain containing 1	Multiple_Complex	-1.28	-1.47	-2.86	-1.7	-1.71	-1.27	-1.7	-3.01
TC1900009255.hg.1	0.0131	0.1718	shafly	Transcript Identified by AceView	Coding	-1.28	-2.38	2.29	-1.74	1.24	-2.3	1.02	-1.66
TC1600008214.hg.1	0.0002	0.0065	TANGO6	transport and golgi organization 6 homolog	Multiple_Complex	-1.28	-1.26	-2.15	-1.53	-1.34	-1.07	-1.15	-2.03
TC0300007590.hg.1	0.0073	0.1149	blynabo	Transcript Identified by AceView	Unassigned	-1.29	1.88	-1.25	-1.22	-2.09	1.16	1.32	-1.16
TC0200007240.hg.1	0.0227	0.2431	fawdaw	Transcript Identified by AceView	Coding	-1.3	-1.06	-2.66	-1.33	-1.92	-1.02	1.15	-1.35
TC0800010902.hg.1	0.0322	0.297	spawly	Transcript Identified by AceView	Unassigned	-1.3	1.23	-1.07	1.22	1.44	1.27	-2.33	1.02
TC1200007170.hg.1	8.46e-07	7.18e-05	CCDC91	coiled-coil domain containing 91	Multiple_Complex	-1.3	-1.15	-1.91	-1.47	-2.05	-1.84	1.07	-1.3
TC0700007091.hg.1	0.0104	0.1471	AC005154.8		Multiple_Complex	-1.3	1.55	-1.45	1.18	-2.04	-1.05	-1.38	1.38
TC0500007945.hg.1	3.23e-05	0.0016	ATG10	autophagy related 10	Multiple_Complex	-1.31	-1.07	-2.04	-1.85	-2.04	-1.48	-1.19	-2
TC0900006597.hg.1	1.33e-05	0.0007	KDM4C	lysine (K)-specific demethylase 4C	Multiple_Complex	-1.31	-1.63	-2.15	-1.99	-1.87	-1.45	1.33	-1.18
TC0400012977.hg.1	0.0002	0.0072	SH3D19	SH3 domain containing 19	Multiple_Complex	-1.31	-1.45	-1.64	-1.39	-1.9	-2.51	-2.31	-3.26
TC0800011601.hg.1	3.16e-19	9.99e-16	SAMD12	sterile alpha motif domain containing 12	Multiple_Complex	-1.31	1.42	-3.19	-1.04	-2.69	1.42	-1.42	-1.03
TC0600006856.hg.1	0.0127	0.1677	rireyu	Transcript Identified by AceView	Unassigned	-1.31	1.07	-2.43	1.76	-2.15	-1.13	-1.49	1.06
TC0200015619.hg.1	0.0114	0.1561	muhamo	Transcript Identified by AceView	Unassigned	-1.32	-1.04	1.2	1.42	1.24	1.38	-2.04	1.15
TC0600009961.hg.1	1.22e-08	1.8e-06	ARID1B	AT rich interactive domain 1B (SWI1-like)	Multiple_Complex	-1.32	-1.05	-2.8	-1.91	-2.47	-1.96	1.1	-1.35
TC1100010327.hg.1	0.0451	0.3543	RNA5SP336	5S ribosomal pseudogene 336 [Source:HGNC Symbol;Acc:HGNC:43236]	Ribosomal	-1.32	1.12	1.19	1.21	1.17	1.31	-2.26	1.04
TC0200016352.hg.1	0.0015	0.0352	deegeybu	Transcript Identified by AceView	Coding	-1.32	1.32	-1.46	1.27	-2.95	-1.45	-1.07	1.04
TC1700009554.hg.1	5.96e-11	1.63e-08	ZNF594	zinc finger protein 594	Coding	-1.32	-1.26	-2.21	-1.3	-2.2	-1.55	-1.29	-1.18
TC1700006991.hg.1	0.0054	0.0929	moda	Transcript Identified by AceView	Coding	-1.32	1.01	-1.35	1.4	-2.19	-1.34	-1.28	1.17
TC1000010146.hg.1	0.015	0.1876	spaneyby	Transcript Identified by AceView	Coding	-1.33	1.23	-2.19	-1.15	-2.48	1.21	-1.14	1.1
TC1200008322.hg.1	6.7e-07	5.85e-05	TMTC2	transmembrane and tetratricopeptide repeat containing 2	Multiple_Complex	-1.33	-1.04	-2.56	-1.91	-2.11	-1.86	-1.14	-2.05
TC1700008512.hg.1	0.0038	0.072	skyslor	Transcript Identified by AceView	Coding	-1.33	-1.13	-1.48	1.53	-2.02	-1.37	-1.5	1.34
TC0500008014.hg.1	3.32e-05	0.0016	RASA1	RAS p21 protein activator (GTPase activating protein) 1	Multiple_Complex	-1.33	-1.27	-1.3	-1.53	-2.07	-1.51	1.08	-1.45
TC1300009170.hg.1	0.0397	0.3316	tumeri	Transcript Identified by AceView	Coding	-1.33	-1.12	-2.05	-1.41	-1.98	-1.43	-1.45	-1.32
TC0300013686.hg.1	0.0008	0.0222	gleynarbo	Transcript Identified by AceView	Unassigned	-1.34	-1.6	-1.1	-1.11	-2.07	-1.51	-1.27	1.05
TC0400008726.hg.1	0.0162	0.197	shoykloyby	Transcript Identified by AceView	Coding	-1.34	-1.76	-2.16	-1.29	-1.31	-1.79	-1.12	-1.33
TC1600007411.hg.1	0.0021	0.0456	kleyner	Transcript Identified by AceView	Coding	-1.35	-1.47	-1.25	-1.52	-2	-1.87	-1.2	-1.06
TC2000008027.hg.1	1.03e-21	5.17e-18	NTSR1	neurotensin receptor 1 (high affinity)	Multiple_Complex	-1.35	-3.18	-1.59	-1.72	-1.25	-1.18	-2.25	-10.47
TC0700008020.hg.1	0.019	0.2177	flymerby; slorkloyby	Transcript Identified by AceView	Unassigned	-1.35	-1.38	-2.17	-1.03	-1.34	1.5	-2.34	-1.52
TC2100008555.hg.1	4.4e-11	1.25e-08	TIAM1	T-cell lymphoma invasion and metastasis 1	Multiple_Complex	-1.35	-1.07	-2.46	-1.92	-1.94	-1.39	-1.1	-1.99
TC0400010231.hg.1	0.0216	0.2353	norgu	Transcript Identified by AceView	Unassigned	-1.35	1.65	-1.32	1.48	-2.33	1.09	-1.46	1.16
TC1300007779.hg.1	0.0275	0.2721	sydawby	Transcript Identified by AceView	Coding	-1.36	1.28	-2.92	-1.11	-4.47	-1.01	-1.51	1.12
TC0500007891.hg.1	7.65e-05	0.0032	torstawby	Transcript Identified by AceView	Unassigned	-1.36	1.03	2.23	1.45	1.18	-1.26	1.2	1.16
TC0600007038.hg.1	1.06e-06	8.79e-05	JARID2	jumonji, AT rich interactive domain 2	Multiple_Complex	-1.36	-1.42	-2.61	-1.91	-1.81	-1.32	-1.15	-1.77
TC0300008273.hg.1	0.003	0.0614	neebybu	Transcript Identified by AceView	Coding	-1.37	1.1	-1.55	-1.12	-1.89	-1.32	-2.06	1.12
TC0700010463.hg.1	1.5e-12	6.59e-10	IGF2BP3	insulin-like growth factor 2 mRNA binding protein 3	Multiple_Complex	-1.37	-1.39	-2.18	-1.42	-1.96	-1.7	1.01	-2.32
TC1900008192.hg.1	0.0067	0.1096	slorseybu	Transcript Identified by AceView	Coding	-1.37	-1.23	-2.34	-1.28	-1.5	1.41	-1.05	-1.5
TC0300009208.hg.1	0.0068	0.1104	tawfarbu	Transcript Identified by AceView	Unassigned	-1.37	1.62	-2.17	1.28	-2.17	-1.09	-2.07	1.01
TC0400006931.hg.1	0.024	0.2509	gloygu	Transcript Identified by AceView	Unassigned	-1.37	-1.16	-1.94	-1.55	-1.6	-1.51	-2.06	-1.61
TC0500010865.hg.1	1.33e-06	0.0001	DEPDC1B	DEP domain containing 1B	Multiple_Complex	-1.38	-1.76	-1.43	-1.39	-2.03	-1.98	1.06	-1.52
TC1800007686.hg.1	0.0256	0.2608	veywar	Transcript Identified by AceView	Unassigned	-1.38	1.1	-1.57	-1.94	-2.03	-1.86	-1.32	-1.02
TC0400008251.hg.1	0.003	0.0614	bleysnoby	Transcript Identified by AceView	Coding	-1.38	-1.22	-1.16	-2.73	-2.12	-1.57	-1.34	-2.11
TC1700007639.hg.1	0.0445	0.3516	sneewubu	Transcript Identified by AceView	Unassigned	-1.38	-1.14	-1.15	1.17	-1.49	-1.01	-2.25	1.33
TC1200007689.hg.1	0.0028	0.0577	rawflaw	Transcript Identified by AceView	Coding	-1.38	-1.37	-1.37	1.06	-2.04	1.3	-1.19	1.56
TC0200007259.hg.1	0.0414	0.3388	netimo	Transcript Identified by AceView	Unassigned	-1.38	-1.11	-1.01	1.21	-2.67	-1.18	-1.43	1.92
TC0400010485.hg.1	0.0005	0.014	skerswyby	Transcript Identified by AceView	Unassigned	-1.39	-1.12	-1.42	1.48	-2.15	-1.09	-1.06	1.24
TC0X00009057.hg.1	7.16e-09	1.13e-06	MID1	midline 1	Multiple_Complex	-1.39	-1.88	-1.57	-1.88	-2.07	-1.84	1.1	-1.09
TC0300013933.hg.1	0.007	0.1119	THUMPD3-AS1	THUMPD3 antisense RNA 1	Multiple_Complex	-1.4	-1.3	-1.17	1.32	-2.03	-1.08	-1.08	1.02
TC0300011324.hg.1	5.13e-08	6.31e-06	FHIT	fragile histidine triad	Multiple_Complex	-1.4	-1.27	-1.56	-1.51	-2.25	-1.71	-1.49	-2.26
TC1000010292.hg.1	1.46e-12	6.44e-10	PARD3	par-3 family cell polarity regulator	Multiple_Complex	-1.4	-1.07	-2.88	-1.86	-4.38	-3.07	-1.17	-1.63
TC1500009238.hg.1	4.24e-17	7.26e-14	FRMD5	FERM domain containing 5	Multiple_Complex	-1.4	-1.7	-2.3	-2.19	-2.78	-3.35	1.22	-2.52
TC1500007633.hg.1	0.0004	0.0116	SMAD3	SMAD family member 3	Multiple_Complex	-1.4	-1.12	-1.76	-1.56	-2.07	-1.45	-1.27	-1.16
TC2200007677.hg.1	5.58e-06	0.0004	TBC1D22A	TBC1 domain family, member 22A	Multiple_Complex	-1.4	-1.31	-2.13	-1.51	-1.94	-1.89	-1.28	-2.86
TC0200009076.hg.1	0.0101	0.1444	fleepubo	Transcript Identified by AceView	Coding	-1.41	-1.27	-2.42	-1.33	-1.53	-2.37	-1.76	1.21
TC0200015890.hg.1	0.017	0.2032	wydee	Transcript Identified by AceView	Unassigned	-1.41	-1.11	-1.59	1.12	-2.31	-1.43	-1.83	1.79
TC0900011501.hg.1	0.0001	0.0046	NR6A1	nuclear receptor subfamily 6, group A, member 1	Multiple_Complex	-1.41	-1.3	-2.03	-1.59	-1.62	-1.39	-1.24	-2.14
TC0200015428.hg.1	0.0033	0.0653	seydaw	Transcript Identified by AceView	Unassigned	-1.41	-1.04	-1.06	-1.18	-1.29	1.3	-2.01	1.31
TC0800008857.hg.1	0.0131	0.1722	MIR1206	microRNA 1206	Multiple_Complex	-1.41	-1.21	-1.19	-1.19	-2.08	-1.5	1.18	-1.35
TC0300011819.hg.1	1.19e-06	9.71e-05	larswoyby	Transcript Identified by AceView	Coding	-1.42	1.16	-2.95	-1.5	-1.95	-2.71	-1.13	-1.54
TC0400008628.hg.1	0.0046	0.0827	SPRY1	sprouty RTK signaling antagonist 1	Multiple_Complex	-1.42	-1.1	1.48	1.24	2.06	1.25	1.06	-1.12
TC1600007205.hg.1	9.18e-07	7.71e-05	fusny	Transcript Identified by AceView	Unassigned	-1.42	-1.15	-1.21	-1.11	-2.27	-1.88	1.09	1.34
TC1100006693.hg.1	0.0104	0.1476	OR51J1	olfactory receptor, family 51, subfamily J, member 1 (gene/pseudogene)	Coding	-1.42	1.31	-1.34	-1.35	-2.34	-1.16	-1.02	-1.25
TC1100010077.hg.1	1.3e-10	3.23e-08	SBF2	SET binding factor 2	Multiple_Complex	-1.43	-1.52	-2.95	-2.16	-3.63	-2.68	-1.05	-1.98
TC0800008859.hg.1	0.0031	0.0621	terchawby	Transcript Identified by AceView	Unassigned	-1.43	1.3	-2.47	-1.22	-1.87	-1.7	-1.15	-1.31
TC0700007659.hg.1	5.84e-05	0.0026	RP11-760D2.10		Multiple_Complex	-1.44	-1.15	-2.05	-1.12	-1.01	-1.32	-1.14	-1.46
TC0200016264.hg.1	0.0288	0.2786	AC017028.6		Precursor_microRNA	-1.44	1.1	-1.65	-1.1	-1.92	1.34	-2.01	-1.2
TC1600011111.hg.1	2.87e-07	2.79e-05	vaglaw	Transcript Identified by AceView	Coding	-1.44	1.49	-1.99	1.46	-2.04	1.49	-3.16	-1.46
TC1500007562.hg.1	0.0456	0.3559	swystaw	Transcript Identified by AceView	Unassigned	-1.45	1.19	-2.77	-1.14	-1.72	1.49	-1.37	-1.69
TC1600007650.hg.1	0.0487	0.3678	RNA5-8SP2	5.8S ribosomal pseudogene 2 [Source:HGNC Symbol;Acc:HGNC:41956]	Ribosomal	-1.45	1.26	-1.01	1.17	1.06	1.62	-2.11	1.3
TSUnmapped00000948.hg.1	0.0487	0.3678			Ribosomal	-1.45	1.26	-1.01	1.17	1.06	1.62	-2.11	1.3
TC0700012276.hg.1	0.005	0.089	DOCK4	dedicator of cytokinesis 4	Multiple_Complex	-1.45	-1.1	-2.4	-1.19	-1.32	-1.13	-1.32	-1.28
TC0200010236.hg.1	4.54e-09	7.61e-07	GULP1	GULP, engulfment adaptor PTB domain containing 1	Multiple_Complex	-1.46	-1.27	-2.11	-1.84	-4.06	-2.42	-1.1	-1.56
TC0800009503.hg.1	0.0037	0.0705	glowor	Transcript Identified by AceView	Unassigned	-1.46	-1.06	-1.2	1.55	1.17	1.41	-2.63	1.01
TC0800011361.hg.1	0.0068	0.1099	mawveeby	Transcript Identified by AceView	Coding	-1.47	2.72	-3.2	3.03	-1.5	1.32	1.47	2.03
TC0400011468.hg.1	5.81e-05	0.0026	doybobo	Transcript Identified by AceView	Unassigned	-1.47	-1.56	-1.01	-1.1	-2.87	-1.53	1.07	1.1
TC0100015604.hg.1	0.0009	0.0242	garlorbo	Transcript Identified by AceView	Coding	-1.47	-2.36	-2.05	-2.46	-1.63	-1.33	-1.9	1.09
TC1600009926.hg.1	0.0177	0.2085	zarpaw	Transcript Identified by AceView	Unassigned	-1.48	-1.46	-1.58	-1.21	-2.05	-1.2	-1.1	-1.34
TC0700012607.hg.1	0.0233	0.2467	lersnybu	Transcript Identified by AceView	Coding	-1.48	1.33	-1.09	1.18	-2.18	-1.21	-1.04	1.4
TC1100006955.hg.1	4.21e-06	0.0003	OR7E14P	olfactory receptor, family 7, subfamily E, member 14 pseudogene	Multiple_Complex	-1.48	-1.01	-1.14	-1.24	-1.65	1.17	-2.25	-1.43
TC0X00008530.hg.1	0.0158	0.1936			Coding	-1.49	-1.09	-2.54	-1.65	-2.18	-1.7	-1.81	-1.27
TC0700011648.hg.1	0.0311	0.2912	snarsmeebu	Transcript Identified by AceView	Coding	-1.49	1.1	1.02	1.14	-2.11	-1.4	-1.19	-1.25
TC0500008668.hg.1	8.31e-05	0.0034	klorjy	Transcript Identified by AceView	Unassigned	-1.49	-1.51	2.24	-1.28	-1.32	1.34	1.15	-1.61
TC0300007657.hg.1	0.0018	0.0403	C3orf14	chromosome 3 open reading frame 14	Multiple_Complex	-1.5	-1.81	-1.9	1.02	1.08	-1.09	-2.76	-1.22
TC1000009956.hg.1	0.0133	0.1736	yanero	Transcript Identified by AceView	Coding	-1.52	1.07	-1.74	-1.6	-1.88	-1.05	-2.3	-2.48
TC0500008941.hg.1	8.24e-12	2.93e-09	ARHGAP26	Rho GTPase activating protein 26	Multiple_Complex	-1.52	-1.64	-3.07	-2.99	-3.68	-2.98	-1.04	-3.08
TC0400010677.hg.1	2.41e-05	0.0012	AC119751.4		Precursor_microRNA	-1.52	1.23	1.07	-1.09	-2.11	1.47	-1.65	1.07
TC1100009492.hg.1	0.024	0.2511	sperglybu	Transcript Identified by AceView	Unassigned	-1.52	-1	-1.96	-1.58	-2.06	-1.4	-1.12	-1.37
TC1200008890.hg.1	0.0115	0.1575	lygorby	Transcript Identified by AceView	Coding	-1.52	1.2	-1.17	1.37	-2.39	-1.14	-1.65	-1.37
TC1700011133.hg.1	0.0142	0.1809	RP11-481C4.2	TEC	Unassigned	-1.53	-1.46	-1.33	-1.41	-2.67	-1.69	-1.5	-1.47
TC0200011737.hg.1	0.0022	0.0484	skoydar	Transcript Identified by AceView	Coding	-1.54	-1.72	-1.43	-1.05	-2.04	-1.49	-1.64	1.2
TC1200006434.hg.1	0.0195	0.2214	plorblo	Transcript Identified by AceView	Coding	-1.54	-1.21	-1.27	-1.17	-2.11	-1.31	-2.12	1.05
TC0600008718.hg.1	0.0188	0.216	skorfluby	Transcript Identified by AceView	Coding	-1.54	-1.08	-1.29	-1.64	-2.15	1.16	-1.3	-1.58
TC0100015059.hg.1	0.0246	0.2548	spoyber	Transcript Identified by AceView	Unassigned	-1.54	1.32	-1.19	-1.01	-1.13	-1.15	2.11	-1.46
TC0600012082.hg.1	0.0421	0.3416	slobloy	Transcript Identified by AceView	Unassigned	-1.55	-1.23	-1.11	1.2	-1.53	-1	-2.32	1.41
TC0200007081.hg.1	0.0093	0.1361	MIR4263	microRNA 4263	Precursor_microRNA	-1.55	-1.22	-1.65	-1.3	-1.4	-1.41	-2.07	-2.26
TC0100009658.hg.1	0.0005	0.0153	SRGAP2C	SLIT-ROBO Rho GTPase activating protein 2C	Multiple_Complex	-1.56	-1.3	-2.01	-1.73	-1.59	-1.29	-1.06	-1.32
TC0900008030.hg.1	0.0203	0.2263	blawsubu	Transcript Identified by AceView	Unassigned	-1.56	-1.45	-1.03	-1.44	-2.34	1.09	-2.18	-1.11
TC1700012380.hg.1	0.0036	0.0693	SPAG5	sperm associated antigen 5	Multiple_Complex	-1.56	-1.54	-1.08	1.11	-2.1	-1.25	1.05	1.12
TC1700007093.hg.1	0.0356	0.3125	foma	Transcript Identified by AceView	Unassigned	-1.57	-1.04	-1.22	-1.4	-2.19	1.15	-1.33	1.16
TC1700012285.hg.1	3.35e-06	0.0002	PRR11	proline rich 11	Multiple_Complex	-1.57	-1.6	-1.37	-1.16	-2.15	-1.65	1.09	-1.13
TC0700010368.hg.1	0.0228	0.2437	blerlaby	Transcript Identified by AceView	Unassigned	-1.58	-1.02	-1.12	-1.29	-2.08	-1.37	-1.52	1.48
TC1500007398.hg.1	0.0474	0.363	klargarby	Transcript Identified by AceView	Unassigned	-1.58	-1.29	-1.16	1.39	2.44	1.24	-1.21	2.07
TC0200009442.hg.1	0.0079	0.1222	faderbu	Transcript Identified by AceView	Unassigned	-1.59	-1.08	-1.7	-1.44	-2.22	-1.05	1.26	1.21
TC0700007821.hg.1	0.0016	0.0367	RP13-254B10.1		Multiple_Complex	-1.59	-2.34	-2	-1.57	-1.55	-1.22	-1.12	-1.29
TC1400008821.hg.1	0.0108	0.1504	moromi	Transcript Identified by AceView	Coding	-1.59	-1.31	-2.25	1.05	-1.7	-1.17	1.06	-1.26
TC0200007597.hg.1	0.0051	0.0893	sarkly	Transcript Identified by AceView	Coding	-1.6	1.52	-2.05	1.24	-1.32	1.26	-1.99	1.09
TC0700008106.hg.1	0.0405	0.3349	bapluby	Transcript Identified by AceView	Unassigned	-1.6	-1.09	-1.35	1.34	-2.34	-1.01	-1.55	1.26
TC0400009713.hg.1	0.0093	0.1368	staboybo	Transcript Identified by AceView	Coding	-1.61	1.01	-2.04	-1.31	-1.01	1.06	-1.4	1.02
TC1000008942.hg.1	2.52e-11	7.62e-09	TCF7L2	transcription factor 7-like 2 (T-cell specific, HMG-box)	Multiple_Complex	-1.61	-1.42	-2.81	-1.8	-2.96	-1.72	-1.28	-1.58
TC0400009854.hg.1	0.0004	0.0132	shawsmaby	Transcript Identified by AceView	Coding	-1.62	1.37	-1.98	1.33	-2.05	1.08	-1.89	1.04
TC2200008855.hg.1	0.0024	0.0506	feychor	Transcript Identified by AceView	Unassigned	-1.62	3.81	-3.2	2.38	-2.51	1.4	-2.45	1.23
TC0400007563.hg.1	0.0123	0.1645	nesiyu	Transcript Identified by AceView	Unassigned	-1.64	1.04	-1.9	1.05	-2.13	-1.16	-1.71	-1.24
TC0400006961.hg.1	0.0263	0.2652	zeyfloy	Transcript Identified by AceView	Unassigned	-1.64	-1.08	1.02	-1.33	-2.32	1.02	1.18	-1.8
TC0100012345.hg.1	0.0202	0.2256	OR2L3	olfactory receptor, family 2, subfamily L, member 3	Coding	-1.64	1.02	-2.21	1.09	-2.27	1.23	-1.86	-1.27
TC0100014954.hg.1	0.04	0.3328	wuber	Transcript Identified by AceView	Unassigned	-1.65	-1.56	-1.14	1.7	-1.8	1.46	-2.23	-1.04
TC1500007566.hg.1	0.0409	0.3369	dorgorby	Transcript Identified by AceView	Unassigned	-1.66	-1.3	-2.94	-1.41	-1.72	-1.5	-1.89	-1.82
TC1200008275.hg.1	1.12e-18	3.06e-15	SYT1	synaptotagmin I	Multiple_Complex	-1.67	-1.57	-5.82	-2.57	-8.5	-3.05	-1.49	-2.33
TC0700011164.hg.1	0.0182	0.212	forsnobu	Transcript Identified by AceView	Coding	-1.68	-2.08	-2.97	-1.6	-4.27	-3.65	-1.64	-1.65
TC1600007454.hg.1	0.0022	0.0487	pluner	Transcript Identified by AceView	Coding	-1.68	-1.15	-1.6	-1.22	-2.22	-1.43	-1.45	1.14
TC1600010712.hg.1	0.0007	0.0194	hawaru	Transcript Identified by AceView	Coding	-1.68	1.37	-1.77	1.1	-2.02	1.01	-2.02	2.08
TC1900008291.hg.1	1.25e-08	1.84e-06	seyber	Transcript Identified by AceView	Coding	-1.68	-1.71	1.08	-1.28	-1.17	-2.09	2.23	2.01
TC1000007761.hg.1	7.37e-12	2.67e-09	ARID5B	AT rich interactive domain 5B (MRF1-like)	Multiple_Complex	-1.69	-1.98	-2.36	-3.14	1.28	-1.2	1.48	-2.78
TC0200008323.hg.1	0.0293	0.2817	PLGLB2	plasminogen-like B2	Multiple_Complex	-1.71	-1.07	-1.86	-1.05	-2.12	-1.28	-1.85	-1.14
TC1200008127.hg.1	0.023	0.2448	cheeno	Transcript Identified by AceView	Unassigned	-1.71	1.01	-1.59	-1.38	-2.03	1.14	-1.4	-1.06
TC0300009341.hg.1	0.0004	0.012	slogeebu	Transcript Identified by AceView	Unassigned	-1.72	-1.54	-1.04	-1.41	-2.17	-1.87	-1.27	-1.06
TC1600007188.hg.1	0.0017	0.0392	flarweebu	Transcript Identified by AceView	Unassigned	-1.72	-1.21	-1.05	1.01	-2.1	1.12	-1.14	1.99
TC1600007457.hg.1	0.0062	0.1035	rawpee	Transcript Identified by AceView	Unassigned	-1.72	-1.44	-2.22	-1.4	-3.27	-1.38	-1.51	1.08
TC0300010822.hg.1	0.036	0.3143	dyslaby	Transcript Identified by AceView	Unassigned	-1.75	1.28	-2.46	1.2	-1.46	1.03	-1.2	1.09
TC1500007392.hg.1	1.22e-10	3.06e-08	CCNB2	cyclin B2	Multiple_Complex	-1.76	-1.58	-1.27	-1.24	-2.27	-1.76	1.09	-1.16
TC1100009682.hg.1	0.0028	0.0579	stertobo	Transcript Identified by AceView	Coding	-1.77	1.14	-1.5	1.39	-3.04	-1.33	-1.97	1.18
TC0700008840.hg.1	0.0036	0.0693	AC073137.1		Precursor_microRNA	-1.77	1.47	1.12	-1.02	-1.3	1.01	-2.05	1.88
TC0X00007645.hg.1	0.0282	0.276	keymo	Transcript Identified by AceView	Unassigned	-1.77	1.37	-1.98	2.09	-1.01	1.71	-2.23	1.66
TC0200008051.hg.1	0.0043	0.0793	hitomo	Transcript Identified by AceView	Coding	-1.8	1.53	-1.44	2.38	-3.08	1.58	-1.33	1.4
TC0200011804.hg.1	0.0175	0.2066	warfey	Transcript Identified by AceView	Unassigned	-1.82	-1	-1.91	-1.06	-2.06	1.42	1.02	1.07
TC0800010704.hg.1	7.77e-06	0.0005	wargey	Transcript Identified by AceView	Unassigned	-1.82	-1.35	1.03	-1.16	-2.53	-2.37	1.21	1.43
TC0200015867.hg.1	9.7e-05	0.0039	keemeebo	Transcript Identified by AceView	Unassigned	-1.82	1.8	-2.41	1.58	-1.46	1.15	-2.06	1.69
TC2100007409.hg.1	0.0066	0.1084	flawver	Transcript Identified by AceView	Unassigned	-1.83	-1.49	1.07	-1.34	-1.47	-1.24	-2.15	-1.17
TC1200008231.hg.1	0.0296	0.2835	blawshy; RP11-290L1.5	Transcript Identified by AceView; novel transcript	Multiple_Complex	-1.83	1.73	-1.73	1.67	1.04	1.73	-2.04	1.36
TSUnmapped00000695.hg.1	3.61e-07	3.42e-05	ARHGAP11A	Rho GTPase activating protein 11A	Coding	-1.86	-1.44	-1.31	-1.12	-2.14	-1.38	-1.33	1.09
TC0100013934.hg.1	0.0106	0.149	ryboy	Transcript Identified by AceView	Coding	-1.86	1.45	-2.53	-1.25	-2.7	1.07	-2.65	-1.36
TC0200010419.hg.1	5.39e-06	0.0003	SGOL2	shugoshin-like 2 (S. pombe)	Multiple_Complex	-1.86	-2.14	-1.19	-1.07	-2.72	-1.39	1.06	-1.04
TC0100015277.hg.1	0.0194	0.22	rabee	Transcript Identified by AceView	Unassigned	-1.87	1.12	-1.77	1.08	-1.57	1.39	-2.23	1.22
TC0500009812.hg.1	0.0226	0.2424	rarslabu	Transcript Identified by AceView	Coding	-1.87	1.07	-1.56	1.35	-2.1	-1.24	-1.68	-1.16
TC1200008043.hg.1	0.0079	0.1225	kunemi	Transcript Identified by AceView	Unassigned	-1.88	1.05	-2.11	1.03	-2.05	-1.94	-1.3	-1.56
TC2200007496.hg.1	0.0002	0.0074	jeybar	Transcript Identified by AceView	Unassigned	-1.88	-1.47	-1.67	1.01	-2.06	1.23	-1.19	-1.21
TC1400006822.hg.1	0.0007	0.0203	choymeeby	Transcript Identified by AceView	Coding	-1.89	-1.34	-1.35	1.1	-3.21	-1.64	-1.9	1.07
TC1000011120.hg.1	0.0203	0.2262	deeskey	Transcript Identified by AceView	Unassigned	-1.91	1.26	-2.22	1.06	-2.2	-1.07	-1.61	1.44
TC0200013878.hg.1	2.44e-07	2.42e-05	BUB1	BUB1 mitotic checkpoint serine/threonine kinase	Multiple_Complex	-1.92	-1.56	-1.42	-1.3	-2.23	-1.74	1.05	-1.28
TC1000009915.hg.1	0.0136	0.1762	floyslo	Transcript Identified by AceView	Coding	-1.93	-1.07	-1.85	-1.59	-1.36	1.16	-2.2	-1.01
TC1400006821.hg.1	2.83e-06	0.0002	G2E3	G2/M-phase specific E3 ubiquitin protein ligase	Multiple_Complex	-1.93	-1.69	-1.5	-1.52	-2.29	-1.78	-1.01	-1.5
TC1600007414.hg.1	0.0269	0.2686	skypaw	Transcript Identified by AceView	Unassigned	-1.94	-1.61	-1.75	-2.36	-2.77	-1.16	-2.65	1.13
TC1900006902.hg.1	0.0476	0.3638	speyser	Transcript Identified by AceView	Coding	-1.95	-1.12	-1.66	1.15	-1.61	-1.12	-2.05	-1.11
TC0500007665.hg.1	7.7e-12	2.77e-09	CCNB1	cyclin B1	Multiple_Complex	-1.96	-1.75	-1.25	-1.25	-2.89	-1.96	-1.09	-1.04
TC0400012106.hg.1	0.0276	0.2722	slawgy	Transcript Identified by AceView	Unassigned	-1.97	1.06	-2	1.02	-2.27	1.31	-1.69	1.87
TC2200009017.hg.1	1.29e-06	0.0001	stofer	Transcript Identified by AceView	Coding	-1.98	-1.88	-1.19	1.26	-2.06	-1.47	-1.57	1.28
TC1400009248.hg.1	1.23e-08	1.82e-06	DLGAP5	discs, large (Drosophila) homolog-associated protein 5	Multiple_Complex	-1.98	-1.69	-1.53	-1.18	-2.28	-1.91	1.03	1.01
TC0600007271.hg.1	0.0138	0.1781	blawsnerby	Transcript Identified by AceView	Coding	-2	-1.36	-1.29	1.28	-1.14	1.04	-1.26	1.3
TC1500007619.hg.1	0.0051	0.0902	SMAD6	SMAD family member 6	Multiple_Complex	-2	-1.2	-1.89	-1.05	-1.68	1.73	-1.65	-1.2
TC0200012212.hg.1	8.54e-06	0.0005	AL133244.1		Multiple_Complex	-2.01	-2.48	-1.32	-1.47	-1.31	-1.31	1.13	-1.16
TC0300010872.hg.1	0.0011	0.0287	korfeebo	Transcript Identified by AceView	Coding	-2.02	-1.05	-1.68	-1.2	-1.06	1.12	-2.24	-1.11
TC1700012036.hg.1	0.0038	0.0723	sparsmar	Transcript Identified by AceView	Coding	-2.02	-1.34	-1.06	-1.26	-1.21	1.47	-1.27	1.17
TC1700011861.hg.1	0.0051	0.0893	seewor	Transcript Identified by AceView	Unassigned	-2.02	-1.28	-1.32	-1.03	-1.56	-1.01	1.06	1.12
TC0600013183.hg.1	0.005	0.0881	RP3-323K23.3		Multiple_Complex	-2.02	1.04	-1.28	1.22	-1.42	-1.13	-1.63	1.67
TC1100010418.hg.1	3.86e-16	4.94e-13	KIF18A	kinesin family member 18A	Multiple_Complex	-2.03	-1.78	-1.59	-1.42	-2.23	-1.93	-1.07	-1.11
TC1600007159.hg.1	0.009	0.1334	swoywerbu	Transcript Identified by AceView	Coding	-2.05	1.25	-1.96	1.22	-3.15	-1.22	-1.5	1.38
TC0300014075.hg.1	1.75e-07	1.83e-05	TRIM59	tripartite motif containing 59	Coding	-2.05	-2.25	-1.33	-1.22	-1.85	-1.52	-1.23	-1.59
TC0500012162.hg.1	1.94e-06	0.0001	BRD8	bromodomain containing 8	Multiple_Complex	-2.06	-2.51	-1.14	-1.22	-1.44	-1.26	1.09	1.16
TC1000008509.hg.1	0.0272	0.2704	choylawby	Transcript Identified by AceView	Unassigned	-2.06	1.24	-1.46	-1.05	-1.19	1.03	-2.06	-1.63
TC0400011222.hg.1	0.0223	0.2405	peeswuby	Transcript Identified by AceView	Coding	-2.07	1.22	-1.6	-1.42	-2.22	-1.05	-1.68	-1.32
TC1700009485.hg.1	0.0134	0.1742	RP11-235E17.5		Multiple_Complex	-2.07	-1.08	-1.55	1.08	-1.62	-1.35	-1.42	-1.09
TC0600011137.hg.1	0.0109	0.1518	AL031777.1		Precursor_microRNA	-2.07	-1.39	-1.04	-1.17	-1.48	-1.28	-1.53	1.1
TC0100018051.hg.1	0.0115	0.1574	robo	Transcript Identified by AceView	Unassigned	-2.07	1.85	-1.51	1.72	-1.47	-1.02	-1.69	1.22
TC1600007235.hg.1	5.64e-10	1.21e-07	PLK1	polo-like kinase 1	Multiple_Complex	-2.07	-1.56	-1.33	-1.15	-2.61	-1.7	1.04	-1.05
TC0300009731.hg.1	3.07e-07	2.97e-05	MAP3K13	mitogen-activated protein kinase kinase kinase 13	Multiple_Complex	-2.08	-1.16	-2.2	-1.55	-1.48	1.07	1.61	1.4
TC1900011895.hg.1	0.0372	0.3203	CACNA1A	calcium channel, voltage-dependent, P/Q type, alpha 1A subunit	Multiple_Complex	-2.08	1.24	-1.43	1.63	-1.67	1.59	-1.39	2.24
TC0600009506.hg.1	0.0118	0.1602	kawspeebu	Transcript Identified by AceView	Coding	-2.08	-1.46	-1.09	-1.13	-2.1	-1.35	-1.23	-1.63
TC0100015704.hg.1	2.46e-06	0.0002	HIST2H2BC	histone cluster 2, H2bc (pseudogene)	Multiple_Complex	-2.09	-1.96	-1.16	-1.21	-1.45	-1.19	-1.25	-1.29
TC0700011278.hg.1	0.0356	0.3127	MTCO2P8	MT-CO2 pseudogene 8 [Source:HGNC Symbol;Acc:HGNC:52024]	Multiple_Complex	-2.1	1.3	-1.42	1.14	-1.82	1.19	-1.35	1.94
TC1100007815.hg.1	0.0326	0.299	boykoby	Transcript Identified by AceView	Coding	-2.1	-1.44	-1.08	-1.17	1.5	-1.54	-1.42	-1.05
TC0100009874.hg.1	1.4e-06	0.0001	HIST2H2BD	histone cluster 2, H2bd (pseudogene)	Multiple_Complex	-2.11	-3.34	-1.03	-1.47	-1.12	-1.15	-1.28	-1.3
TC0700009373.hg.1	0.0003	0.0096	AC006452.1		Precursor_microRNA	-2.12	1.01	1.11	-1.02	-1.84	-1.3	-1.7	-3.22
TC1400008701.hg.1	0.0106	0.1488	mehari	Transcript Identified by AceView	Unassigned	-2.12	-1.03	1.12	1.27	-2.01	-1.06	-1.83	1.42
TC1400007135.hg.1	0.0009	0.0229	wycherbu	Transcript Identified by AceView	Unassigned	-2.13	-1.46	-1.74	-1.64	-1.3	-1.58	-1.11	1.5
TC0600007278.hg.1	2.8e-07	2.73e-05	HIST1H2BE	histone cluster 1, H2be	Coding	-2.13	-2.38	-1.3	-1.03	1.07	-1.05	1.02	-1.01
TC0300011285.hg.1	0.0226	0.2426	zornabo	Transcript Identified by AceView	Coding	-2.14	1.15	-2.09	-1.02	-1.6	-1.18	-1.63	1.25
TC0100016493.hg.1	0.0019	0.0432	lubu	Transcript Identified by AceView	Unassigned	-2.15	1.04	-2.05	-1.28	-3.13	1.18	-2.15	-1.16
TC0100006947.hg.1	0.009	0.1338	florawbo	Transcript Identified by AceView	Coding	-2.16	1.3	-2.14	1.79	-1.59	1.47	-2.04	1.48
TC1100009433.hg.1	2.63e-08	3.52e-06	HYLS1	hydrolethalus syndrome 1	Coding	-2.16	-1.98	-1.44	-1.21	-1.71	-1.62	-1.64	-2.71
TC0100012762.hg.1	0.0214	0.2343	slernobu	Transcript Identified by AceView	Unassigned	-2.16	-2.25	-1.09	-1.93	-1.28	-1.5	-1.8	-2.2
TC0400007461.hg.1	0.0257	0.2614	vusmarby	Transcript Identified by AceView	Unassigned	-2.16	-2.05	-1.87	-1.77	-2.23	-1.55	-2.05	-1.13
TC2200007662.hg.1	2.57e-06	0.0002	GTSE1	G-2 and S-phase expressed 1	Multiple_Complex	-2.16	-1.91	-1.37	-1.17	-2.19	-1.5	1.05	-1.17
TC1100008261.hg.1	0.0472	0.3625	sleemarby	Transcript Identified by AceView	Coding	-2.17	1.35	-1.22	1.94	-1.54	1.32	-1.11	1.08
TC0900008121.hg.1	0.0123	0.1648	AL589843.1		Precursor_microRNA	-2.18	-1.24	-1.98	-1.25	-1.44	-1.08	-2	1.07
TC1500007864.hg.1	0.0142	0.1813	AC015720.1		Precursor_microRNA	-2.18	-1.15	-1.94	1.57	-2.07	-1.08	-1.7	1.02
TC1000008365.hg.1	0.0213	0.2336	klarloy	Transcript Identified by AceView	Unassigned	-2.2	1.1	-1.27	1.31	-1.7	1.31	1.02	1.58
TC0100011992.hg.1	0.0101	0.1439	KIAA1383	Transcript Identified by AceView, Entrez Gene ID(s) 54627	Unassigned	-2.2	1.22	-1.28	2.16	-1.25	1.57	-1.76	1.25
TC0200013912.hg.1	3.09e-07	2.99e-05	CKAP2L	cytoskeleton associated protein 2-like	Multiple_Complex	-2.2	-1.61	-1.23	-1.17	-1.42	-1.24	1.16	1.04
TC2200007703.hg.1	0.0081	0.1238	ryfey	Transcript Identified by AceView	Coding	-2.2	1.26	-1.17	1.61	-1.72	1.1	-1.03	1.25
TC0800007191.hg.1	0.0018	0.0419	sarshor	Transcript Identified by AceView	Unassigned	-2.21	1.08	-1.81	1.39	-1.07	-1.14	-1.51	1.06
TC0500009560.hg.1	0.0004	0.0118	plarsteeby	Transcript Identified by AceView	Coding	-2.21	-1.09	-1.57	-1.46	-2.34	-1.02	-1.3	1.17
TC0100007841.hg.1	1.54e-07	1.64e-05	CDCA8	cell division cycle associated 8	Multiple_Complex	-2.21	-1.86	-1.1	-1.06	-1.62	-1.33	-1.02	1.24
TC1600009707.hg.1	0.0005	0.0149	pleypo	Transcript Identified by AceView	Unassigned	-2.21	1.21	-1.21	1.05	-2.19	-1.6	-2.07	1.28
TC0200007024.hg.1	0.0292	0.2813	geybawbu	Transcript Identified by AceView	Unassigned	-2.22	-2.31	-1.05	-1.79	-1.33	-1.51	1.41	1.01
TC0100016891.hg.1	5.72e-07	5.09e-05	KIF14	kinesin family member 14	Multiple_Complex	-2.23	-2.11	-1.93	-1.23	-2.24	-1.66	-1.14	-1.25
TC1200009506.hg.1	0.0033	0.0649	zabloy	Transcript Identified by AceView	Coding	-2.24	1.04	-1.35	-1.04	-1.26	-1.62	-1.26	-1.12
TC0300011406.hg.1	0.0164	0.1984	naslyby	Transcript Identified by AceView	Coding	-2.24	1.11	-1.27	-1.11	-1.27	-1.39	1.02	1.26
TC0800007065.hg.1	8.59e-13	3.98e-10	CDCA2	cell division cycle associated 2	Multiple_Complex	-2.25	-1.68	-1.04	-1.06	-2.23	-1.69	1.03	1.4
TC0600011232.hg.1	0.0012	0.0292	HIST1H1B	histone cluster 1, H1b	Multiple_Complex	-2.26	-2.21	-1.59	-1.38	-1.25	-1.75	1.38	-1.61
TC1100007833.hg.1	1.58e-05	0.0009	INCENP	inner centromere protein	Multiple_Complex	-2.26	-1.68	-1.36	1.16	-1.28	1.04	-1.15	1.24
TC0800011510.hg.1	0.0238	0.2502	AC024996.1		Precursor_microRNA	-2.26	-1.23	-1.82	-1.29	-2.32	-1.41	-1.51	1.57
TC1500008090.hg.1	7.53e-05	0.0032	mochabu; tator	Transcript Identified by AceView	Unassigned	-2.26	1.09	-1.17	1.45	-2.89	1.02	-1.67	1.18
TC0200016417.hg.1	3.6e-08	4.63e-06	CENPA	centromere protein A	Multiple_Complex	-2.3	-1.62	-1.19	1.06	-1.57	-1.42	-1.01	-1.4
TC0100017216.hg.1	3.7e-12	1.48e-09	NEK2	NIMA-related kinase 2	Multiple_Complex	-2.3	-1.86	-1.29	-1.14	-1.99	-1.84	-1.09	1.07
TC0600012976.hg.1	0.0491	0.3692	GPRC6A	G protein-coupled receptor, class C, group 6, member A	Coding	-2.31	1.03	-2.1	1.44	-1.57	1.08	-1.24	1.18
TC2000007341.hg.1	1.16e-08	1.72e-06	FAM83D	family with sequence similarity 83, member D	Multiple_Complex	-2.34	-1.91	-1.2	-1.06	-1.82	-1.44	-1.19	-1.49
TC0300011411.hg.1	0.0203	0.2262	perverbo	Transcript Identified by AceView	Coding	-2.34	2.74	-1.58	1.18	-1.37	1.95	-1.87	1.83
TC2100007931.hg.1	0.0391	0.3293	ketura	Transcript Identified by AceView	Unassigned	-2.34	-1.34	-1.38	-1.09	-1.98	-1.07	-1.93	1.06
TC1200009715.hg.1	0.0104	0.1473	swychu	Transcript Identified by AceView	Coding	-2.35	-1.06	-2.09	1.08	-1.63	-1.29	1.03	1.18
TC0900009948.hg.1	4.88e-05	0.0022	ARHGEF39	Rho guanine nucleotide exchange factor 39	Multiple_Complex	-2.37	-2.78	-1.68	-2.14	-1.61	-1.88	-1.31	-2.9
TC0500009066.hg.1	0.0004	0.0133	mawslyby	Transcript Identified by AceView	Unassigned	-2.38	1.19	-1.09	-1.18	-2.25	1.03	-2.19	2.12
TC1300008119.hg.1	1e-07	1.13e-05	AL136221.1		Precursor_microRNA	-2.38	-4.79	-1.53	-2.19	-2.9	-4.24	-1.01	-1.51
TC1300007483.hg.1	1.17e-09	2.27e-07	BORA	bora, aurora kinase A activator	Multiple_Complex	-2.38	-2.15	-1.43	-1.42	-2.83	-2	-1.26	-1.28
TC0600012311.hg.1	0.0431	0.3463	vysnarbu	Transcript Identified by AceView	Coding	-2.4	1.21	-2.05	1.24	-2.01	1.21	-1.79	-1.01
TC0100011581.hg.1	7.78e-11	2.06e-08	CENPF	centromere protein F	Multiple_Complex	-2.41	-2.2	-1.38	-1.17	-2.03	-1.66	-1.12	1.13
TC0100009906.hg.1	0.0081	0.124	blyporbo	Transcript Identified by AceView	Unassigned	-2.41	-1.75	-1.85	1.24	-1.59	-1.49	-1.36	-1.06
TC0600011142.hg.1	0.002	0.0438	HIST1H3G	histone cluster 1, H3g	Coding	-2.42	-2.05	-1.45	-1.38	-1.62	-1.41	-1.34	1.03
TC1200009759.hg.1	5.17e-10	1.12e-07	CDCA3	cell division cycle associated 3	Multiple_Complex	-2.42	-2.3	-1.47	-1.46	-3.13	-1.81	-1.4	-1.47
TC0600008630.hg.1	2.41e-08	3.26e-06	TTK	TTK protein kinase	Multiple_Complex	-2.43	-2.6	-1.49	-1.36	-1.86	-1.53	1.09	-1.11
TC0600007775.hg.1	0.0181	0.2114	sterglyby	Transcript Identified by AceView	Unassigned	-2.43	-1.22	-2.05	-1.07	-2.26	-1.83	-1.47	-1.05
TC0600007158.hg.1	6.75e-09	1.07e-06	SOX4	SRY box 4	Multiple_Complex	-2.43	-2.42	-1.47	-1.13	-1	1.02	-1.87	-2.02
TC0100017218.hg.1	8.55e-05	0.0035	jerrerbo	Transcript Identified by AceView	Unassigned	-2.43	-1.28	1.04	-1.09	-1.24	-1.18	-1.12	1.7
TC1100012235.hg.1	0.0002	0.0084	berleeby	Transcript Identified by AceView	Unassigned	-2.45	-1.04	-1.66	1.4	-1.58	1.64	-1.18	1.87
TC0200010217.hg.1	0.0367	0.3177	klyforbu	Transcript Identified by AceView	Unassigned	-2.46	1.68	-2.07	1.24	-2.48	1.12	-2.34	2.28
TC0100016831.hg.1	7.85e-10	1.59e-07	ASPM	abnormal spindle microtubule assembly	Multiple_Complex	-2.47	-2.79	-1.62	-1.43	-2.47	-2.17	-1.06	-1.28
TC0100015506.hg.1	2.75e-06	0.0002	HIST2H2BA	histone cluster 2, H2ba (pseudogene)	Multiple_Complex	-2.48	-1.85	-1.2	-1.11	-1.13	-1.22	-1.11	-1.13
TC0600007335.hg.1	6.15e-05	0.0027	MIR3143	microRNA 3143	Precursor_microRNA	-2.49	-3.57	1.06	1.18	-1.07	-1.55	-1.18	-1.48
TC0400012818.hg.1	0.0008	0.0219	CCNG2	cyclin G2	Multiple_Complex	-2.5	-2.15	-1.19	-1.06	1.1	2.1	1.65	1.26
TC1300009634.hg.1	0.0036	0.0691	rozer	Transcript Identified by AceView	Coding	-2.5	-1.14	1.16	1.13	-1.73	1.26	-1.46	1.47
TC1000010105.hg.1	0.0017	0.0394	kleyshy	Transcript Identified by AceView	Unassigned	-2.5	1.73	-1.49	1.6	-1.69	1.64	-1.86	1.31
TC0600007378.hg.1	2.62e-10	6.16e-08	HIST1H4J	histone cluster 1, H4j	Coding	-2.5	-2.67	-1.26	-1.39	-1.15	-1.37	1	-1.35
TC0200010484.hg.1	1.61e-08	2.29e-06	gaklu	Transcript Identified by AceView	Coding	-2.52	-2.26	-1.27	-1.94	-2.52	-2.97	1	-1.71
TC1100009482.hg.1	0.003	0.061	snyglybu	Transcript Identified by AceView	Coding	-2.53	1.08	-1.55	1.07	-1.83	-1.18	-1.93	1.12
TC0600014084.hg.1	1.95e-06	0.0001	HIST1H4I	histone cluster 1, H4i	Coding	-2.53	-1.91	-1.44	1.05	-1.37	1.02	-1.22	1.23
TC0500008813.hg.1	0.0044	0.0811	porslorby	Transcript Identified by AceView	Unassigned	-2.53	-1.08	-1.02	-1.01	-2.73	-2.02	1.1	1.14
TC1300008118.hg.1	3.39e-09	5.88e-07	AL136221.2		Precursor_microRNA	-2.57	-3.62	-1.51	-3.13	-3.35	-3.61	-1.28	-1.47
TC1900006711.hg.1	3.52e-07	3.34e-05	TNFAIP8L1	tumor necrosis factor, alpha-induced protein 8-like 1	Multiple_Complex	-2.58	-2.48	-1.25	-1.53	-2.32	-2.14	1.07	-1.68
TC0200014981.hg.1	0.0311	0.2911	smorneebo	Transcript Identified by AceView	Unassigned	-2.59	-1.1	-2.04	1.01	-2.34	1.12	-2.51	1.3
TC0600011140.hg.1	5.29e-07	4.77e-05	HIST1H3F	histone cluster 1, H3f	Coding	-2.59	-2.48	-1.38	-1.67	-1.05	-1.75	1.13	-1.18
TC0800012145.hg.1	0.0048	0.086	gleeslubu	Transcript Identified by AceView	Coding	-2.61	1.31	-1.75	1.09	-2.71	-1.82	-1.83	-2.14
TC1300009215.hg.1	0.0329	0.3001	AL391123.1		Precursor_microRNA	-2.62	1.29	1.05	1.36	-1.18	1.19	-2.74	1.82
TC1200010963.hg.1	0.0011	0.0276	zeyfar	Transcript Identified by AceView	Unassigned	-2.65	-1.04	-2.64	-1.19	-2.27	1.15	-2.89	-1.17
TC0500009320.hg.1	1.44e-10	3.54e-08	HMMR	hyaluronan-mediated motility receptor (RHAMM)	Multiple_Complex	-2.66	-2.59	-1.63	-1.48	-3.2	-2.42	-1.21	-2.06
TC0100017094.hg.1	4.26e-09	7.21e-07	FAM72A	family with sequence similarity 72, member A	Multiple_Complex	-2.76	-2.57	-1.63	-1.4	-2.22	-1.76	-1.14	-1.44
TC0600014248.hg.1	0.0023	0.0489	HIST1H2BB	histone cluster 1, H2bb	Coding	-2.77	-1.85	-1.59	1.08	-1.29	-1.18	-1.04	1.81
TC0600014249.hg.1	6.71e-08	8e-06	HIST1H2BC	histone cluster 1, H2bc	Coding	-2.79	-2.85	-1.15	-1.18	-1.25	-1.09	1.19	1.08
TC0200010625.hg.1	0.0241	0.2517	tikore	Transcript Identified by AceView	Unassigned	-2.83	-1.19	-1.01	1.31	-1.7	-1.37	-1.58	1.49
TC0600007270.hg.1	4.52e-08	5.62e-06	HIST1H2AC	histone cluster 1, H2ac	Multiple_Complex	-2.88	-3.61	-1.27	-1.89	-1.37	-2.1	1.44	-1.44
TC0400011477.hg.1	7.79e-12	2.79e-09	CENPE	centromere protein E	Multiple_Complex	-2.88	-2.95	-1.66	-1.98	-2.61	-2.69	1.05	-1.74
TC0100015550.hg.1	1.17e-10	2.97e-08	FAM72C	family with sequence similarity 72, member C	Multiple_Complex	-2.91	-2.8	-1.39	-1.61	-2.82	-1.89	-1.17	-1.73
TC1700011132.hg.1	0.0398	0.3319	slawda	Transcript Identified by AceView	Coding	-2.94	-1.05	-1.04	1.15	-1.74	-1.01	-1.81	1.03
TC0100014543.hg.1	1.72e-12	7.34e-10	DEPDC1	DEP domain containing 1	Multiple_Complex	-2.97	-2.31	-1.73	-1.41	-3.9	-2.27	-1.38	-1.56
TC0400007881.hg.1	0.0132	0.1727	klustybu	Transcript Identified by AceView	Unassigned	-3.03	-1.26	-2.52	1.29	-2.87	1.18	-2.09	-1.01
TC0400011469.hg.1	0.0114	0.1564	blogee	Transcript Identified by AceView	Unassigned	-3.06	-1.23	-1.07	1.02	-2.61	-2.78	-1.85	-1.25
TC2000009550.hg.1	4.99e-13	2.52e-10	AURKA	aurora kinase A	Multiple_Complex	-3.07	-2.27	-1.52	-1.35	-2.91	-1.87	1.09	-1.15
TC0100011870.hg.1	1.02e-06	8.49e-05	AL139288.1		Precursor_microRNA	-3.08	-3.37	-1.36	1.01	-1.54	-1.32	-1.65	-1.05
TC0100015509.hg.1	1.21e-09	2.36e-07	FAM72B	family with sequence similarity 72, member B	Multiple_Complex	-3.13	-2.67	-1.61	-1.57	-2.36	-1.66	-1.22	-1.7
TC0100015192.hg.1	1.19e-08	1.76e-06	PSRC1	proline/serine-rich coiled-coil 1	Multiple_Complex	-3.14	-2.91	-1.18	-1.79	-3.3	-2.43	-1.17	-1.1
TC0800010489.hg.1	0.0057	0.0967	AC100817.1		Precursor_microRNA	-3.14	1.27	-3.47	1.17	-2.92	-1.68	-3.14	-1.15
TC0600011230.hg.1	5.97e-08	7.27e-06	HIST1H2BPS2	histone cluster 1, H2b, pseudogene 2	Multiple_Complex	-3.2	-3.17	-1.23	-1.27	-1.11	-1.18	-1	-1.23
TC0600007263.hg.1	2.77e-09	4.88e-07	HIST1H4A	histone cluster 1, H4a	Coding	-3.21	-3.04	-1.22	-1.12	1.04	-1.13	-1.68	-1.03
TC1300008116.hg.1	1.27e-08	1.86e-06	AL136221.3		Precursor_microRNA	-3.21	-3.7	-1.55	-2.89	-3.8	-4.29	1.24	-1.57
TC0600011124.hg.1	4.87e-11	1.36e-08	HIST1H3B	histone cluster 1, H3b	Coding	-3.25	-3.6	-1.14	-1.39	-1.1	-1.36	1.11	-1.24
TC0300012675.hg.1	0.0218	0.2372	swudobu	Transcript Identified by AceView	Coding	-3.4	1.14	-2.87	1.16	-2.13	1.14	-2.64	1.08
TC1500007663.hg.1	0.0444	0.3509	leyzorbu	Transcript Identified by AceView	Unassigned	-3.42	3.36	1.41	1.63	-1.34	2.41	1.22	2.14
TC0100009880.hg.1	5.14e-15	4.72e-12	HIST2H2AC	histone cluster 2, H2ac	Coding	-3.43	-4.1	-1.3	-1.55	-1.34	-1.64	1.08	-1.24
TC0600007285.hg.1	1.34e-06	0.0001	HIST1H2AE	histone cluster 1, H2ae	Coding	-3.43	-2.14	-1.94	-1.22	-1.56	-1.17	1.16	1.24
TC0600014085.hg.1	5.96e-10	1.27e-07	HIST1H2AH	histone cluster 1, H2ah	Coding	-3.44	-2.98	-1.44	-1.51	-1.52	-1.51	1.04	-1.23
TC0600011123.hg.1	3.04e-10	6.98e-08	HIST1H4B	histone cluster 1, H4b	Coding	-3.45	-3.57	-1.36	-2.04	-1.25	-1.79	1.12	-1.53
TC0100009723.hg.1	1.07e-09	2.12e-07	FAM72D	family with sequence similarity 72, member D	Coding	-3.45	-3.37	-1.61	-1.6	-2.93	-2.6	-1.36	-1.8
TC0100015544.hg.1	2.41e-13	1.34e-10	HIST2H2BB; HIST2H3PS2	histone cluster 2, H2bb (pseudogene); histone cluster 2, H3, pseudogene 2	Multiple_Complex	-3.54	-4.01	-1.27	-1.15	-1.27	-1.09	-1.12	-1.17
TC0500008777.hg.1	8.46e-12	2.97e-09	KIF20A	kinesin family member 20A	Multiple_Complex	-3.55	-2.9	-1.52	-1.45	-4.32	-2.47	-1.02	-1.04
TC0600011227.hg.1	3.41e-10	7.72e-08	HIST1H4K	histone cluster 1, H4k	Coding	-3.56	-3.09	-1.24	-1.43	-1.32	-1.43	1.13	-1.24
TC0100007174.hg.1	0.0141	0.1803	zeybey	Transcript Identified by AceView	Unassigned	-3.6	-1.83	-3.47	-2.27	-3.56	-1.43	-3.4	-1.55
TC0600007284.hg.1	7.92e-14	5.03e-11	HIST1H4E	histone cluster 1, H4e	Multiple_Complex	-3.6	-3.35	-1.42	-1.15	-1.41	-1.13	-1.05	-1.16
TC0600011134.hg.1	4.42e-11	1.25e-08	HIST1H4D	histone cluster 1, H4d	Coding	-3.62	-4.67	-1.07	-1.45	-1.16	-1.51	1.05	1.04
TC1300008291.hg.1	3.27e-10	7.47e-08	HIST1H2BPS3	histone cluster 1, H2b, pseudogene 3 [Source:HGNC Symbol;Acc:HGNC:42633]	Multiple_Complex	-3.62	-3.59	-1.33	-1.21	-1.24	-1.19	-1.28	-1.16
TC1300008117.hg.1	1.03e-08	1.56e-06	MIR8075	microRNA 8075	Precursor_microRNA	-3.63	-3.32	-1.79	-2.23	-3.57	-3.51	-1.18	-1.38
TC0600011225.hg.1	6.28e-15	5.58e-12	HIST1H2AJ	histone cluster 1, H2aj	Multiple_Complex	-3.64	-4.79	-1.25	-1.41	-1.21	-1.36	1.16	-1.22
TC0100018483.hg.1	6.7e-11	1.81e-08	HIST2H2BE	histone cluster 2, H2be	Coding	-3.77	-4.16	-1.61	-1.39	-1.48	-1.41	-1.07	-1.27
TC0600007376.hg.1	1.13e-09	2.21e-07	AL049822.1		Precursor_microRNA	-3.8	-2.78	-1.28	-1.11	-1.4	-1.36	-1.16	-1.06
TC0600007274.hg.1	4.42e-11	1.25e-08	HIST1H2BD	histone cluster 1, H2bd	Coding	-3.83	-5	-1.4	-1.12	-1.4	-1.47	-1.09	-1.08
TC0100017617.hg.1	3.5e-13	1.86e-10	HIST3H2A	histone cluster 3, H2a	Coding	-3.87	-6.5	-1.61	-2.12	-1.23	-1.78	1.02	-1.67
TC0600011122.hg.1	1.3e-06	0.0001	shysnerby	Transcript Identified by AceView	Coding	-3.93	-2.29	-1.7	1.17	-1.92	-1.01	-1.86	1.65
TC0600011185.hg.1	5.37e-14	3.68e-11	HIST1H2BK	histone cluster 1, H2bk	Multiple_Complex	-3.93	-4.8	-1.3	-1.19	-1.32	-1.18	1.03	-1.15
TC2100007316.hg.1	6.13e-15	5.51e-12	H2BFS	H2B histone family, member S (pseudogene)	Coding	-4	-4.23	-1.31	-1.22	-1.27	-1.18	-1.03	-1.15
TC1200008597.hg.1	9.6e-13	4.36e-10	GAS2L3	growth arrest-specific 2 like 3	Multiple_Complex	-4.06	-4.47	-1.57	-1.89	-4.18	-3.31	1.33	-1.47
TC0300013358.hg.1	0.03	0.2855	plormobu	Transcript Identified by AceView	Unassigned	-4.39	-1.3	-3.23	-1.12	-3.24	-1.3	-1.81	-1.05
TC0100015696.hg.1	1.04e-13	6.26e-11	HIST2H2BF	histone cluster 2, H2bf	Multiple_Complex	-4.51	-5.41	-1.28	-1.35	-1.32	-1.32	1.04	-1.37
TC0100015698.hg.1	3.7e-12	1.48e-09	HIST2H3D	histone cluster 2, H3d	Coding	-4.54	-2.85	-1.47	-1.46	-1.37	-1.4	1.09	-1.1
TC0600007273.hg.1	1.62e-14	1.3e-11	HIST1H1E	histone cluster 1, H1e	Coding	-4.69	-5.48	-1.37	-1.27	-1.3	-1.28	1.12	-1.39
TC0600007290.hg.1	1.83e-11	5.78e-09	HIST1H2BH	histone cluster 1, H2bh	Coding	-4.75	-5.18	-1.59	-1.58	-1.33	-1.36	-1.03	-1.26
TC0100015711.hg.1	5.99e-12	2.24e-09	HIST2H2AB	histone cluster 2, H2ab	Coding	-4.97	-5.87	-1.17	-1.46	-1.02	-1.39	-1.03	-1.81
TC0600007380.hg.1	1.01e-12	4.55e-10	HIST1H2AL; HIST1H2BN	histone cluster 1, H2al; histone cluster 1, H2bn	Multiple_Complex	-5.12	-7.54	-1.29	-1.69	-1.03	-1.66	1.11	-1.51
TC0100009873.hg.1	1.13e-15	1.27e-12	AC239868.3		Precursor_microRNA	-5.15	-4.5	-1.49	-1.4	-1.54	-1.49	-1.16	-1.32
TC0600011145.hg.1	8.05e-11	2.12e-08	HIST1H4H	histone cluster 1, H4h	Coding	-5.25	-3.59	-1.42	-1.3	-1.21	-1.32	-1.06	1.26
TC0600011136.hg.1	1.15e-07	1.28e-05	HIST1H2BG	histone cluster 1, H2bg	Multiple_Complex	-5.31	-3.84	-1.71	-1.24	-1.42	-1.2	1.01	1.67
TC0600007374.hg.1	4.6e-16	5.68e-13	HIST1H2AI	histone cluster 1, H2ai	Coding	-5.48	-6.6	-1.56	-1.45	-1.3	-1.49	1.09	-1.31
TC0100015710.hg.1	1.79e-13	1.02e-10	AC239868.1		Precursor_microRNA	-5.97	-3.96	-1.66	-1.31	-1.68	-1.49	-1.31	-1.2
TC0100015706.hg.1	3.56e-14	2.6e-11	AC239868.2		Precursor_microRNA	-6.04	-4.17	-1.71	-1.37	-1.69	-1.5	-1.32	-1.28
TC0600011231.hg.1	4.34e-11	1.24e-08	Z98744.2		Precursor_microRNA	-6.61	-5.08	-1.45	-1.25	-1.67	-1.3	-1.72	1.1
TC0100011871.hg.1	1.95e-10	4.7e-08	HIST3H2BB	histone cluster 3, H2bb	Coding	-6.96	-8.61	-1.73	-1.99	-1.46	-1.56	1.28	-1.16
TC0600011187.hg.1	8.75e-12	3.04e-09	AL021807.1		Precursor_microRNA	-6.98	-3.76	-1.81	-1.05	-1.71	-1.25	-1.26	1.08
TC0600014083.hg.1	1.53e-16	2.22e-13	HIST1H2AG	histone cluster 1, H2ag	Coding	-7.07	-7.37	-1.47	-1.64	-1.33	-1.54	1.05	-1.46
TC0100009876.hg.1	2.71e-17	4.83e-14	HIST2H2AA3; HIST2H2AA4	histone cluster 2, H2aa3; histone cluster 2, H2aa4	Coding	-7.85	-9.2	-1.75	-2.13	-1.64	-1.75	1.05	-1.69
TC0100009870.hg.1	4.3e-16	5.36e-13	HIST2H4B; HIST2H4A	histone cluster 2, H4b; histone cluster 2, H4a	Coding	-7.89	-7.2	-1.84	-1.73	-1.63	-1.86	1.04	-1.53
TC0600007281.hg.1	4.89e-11	1.36e-08	AL031777.2		Precursor_microRNA	-8.01	-4.86	-1.74	-1.21	-1.87	-1.54	-1.36	1.27
TC0600007384.hg.1	1.69e-12	7.22e-10	HIST1H2BO	histone cluster 1, H2bo	Coding	-8.33	-15.78	-1.23	-1.82	-1.62	-2.12	1.56	1.12
TC0600007262.hg.1	3.06e-16	4.04e-13	HIST1H3A	histone cluster 1, H3a	Coding	-8.72	-9.37	-1.52	-1.71	-1.77	-2.03	1.27	-1.1
TC2100008307.hg.1	2.1e-11	6.49e-09	stogu	Transcript Identified by AceView	Coding	-9.09	-4.2	-1.51	1.09	-1.82	-1.18	-1.5	-1
TC0600007383.hg.1	5.86e-13	2.86e-10	Z98744.3		Precursor_microRNA	-9.23	-4.69	-1.81	-1.32	-1.95	-1.4	-1.43	1.05
TC0100015707.hg.1	2.22e-16	3.01e-13	HIST2H4A; HIST2H4B	histone cluster 2, H4a; histone cluster 2, H4b	Multiple_Complex	-9.5	-7.4	-1.86	-1.81	-1.73	-2.04	1.04	-1.59
TC0100018482.hg.1	9.28e-19	2.68e-15	HIST2H2AA4; HIST2H2AA3	histone cluster 2, H2aa4; histone cluster 2, H2aa3	Coding	-9.74	-7.29	-1.74	-1.9	-1.62	-1.65	1.09	-1.56
TC0600011228.hg.1	1.23e-11	4.1e-09	HIST1H2AK	histone cluster 1, H2ak	Coding	-9.79	-8.81	-2.15	-1.84	-1.9	-1.98	-1.25	-1.85
TC0100015701.hg.1	4.71e-16	5.76e-13	HIST2H3A; HIST2H3C	histone cluster 2, H3a; histone cluster 2, H3c	Coding	-10.19	-9.13	-1.65	-1.65	-1.68	-1.84	-1.19	-1.9
TC0600011224.hg.1	7.82e-12	2.79e-09	HIST1H2BL	histone cluster 1, H2bl	Coding	-10.36	-10.55	-1.83	-2.4	-1.39	-2.04	1.05	-1.52
TC0100009877.hg.1	1.71e-16	2.39e-13	HIST2H3A	histone cluster 2, H3a	Coding	-10.49	-10.67	-1.74	-1.58	-1.83	-1.78	-1.26	-1.86
TC0600007282.hg.1	5.14e-16	6.23e-13	HIST1H2BF	histone cluster 1, H2bf	Coding	-11.3	-12.61	-1.65	-2.14	-1.52	-1.66	1.08	-1.61
TC0600007375.hg.1	7.21e-15	6.27e-12	HIST1H3H	histone cluster 1, H3h	Coding	-12.06	-14.68	-2.17	-2.63	-1.95	-2.41	-1.01	-1.76
TC0600011127.hg.1	4.43e-14	3.14e-11	HIST1H1C	histone cluster 1, H1c	Multiple_Complex	-13.35	-16.41	-1.78	-2.03	-1.68	-2	1.37	-1.7
TC0600011125.hg.1	3.39e-18	7.66e-15	HIST1H2AB	histone cluster 1, H2ab	Coding	-16.68	-15.7	-2.18	-2.33	-1.82	-2.18	-1.07	-1.32
TC0600011132.hg.1	9.94e-12	3.39e-09	U91328.1		Precursor_microRNA	-18.32	-13.93	-2.26	-1.83	-2.8	-2.58	-1.53	-2.08
TC0600011235.hg.1	7.55e-17	1.16e-13	HIST1H2AM; HIST1H3J	histone cluster 1, H2am; histone cluster 1, H3j	Multiple_Complex	-20.84	-28.87	-2.44	-3.41	-2.12	-2.72	-1	-2.25
TC0600011184.hg.1	2.39e-14	1.81e-11	HIST1H2BJ	histone cluster 1, H2bj	Multiple_Complex	-20.95	-27.89	-2.11	-2.57	-1.98	-2.22	-1.48	-1.85
TC0600011135.hg.1	7.99e-15	6.7e-12	HIST1H3D; HIST1H2AD	histone cluster 1, H3d; histone cluster 1, H2ad	Multiple_Complex	-22.91	-9.32	-2.28	-1.73	-2.96	-1.94	-1.46	-1.2
TC0600011226.hg.1	2.47e-18	5.78e-15	snysneyby	Transcript Identified by AceView	Unassigned	-35.17	-24.64	-3.09	-2.47	-2.59	-1.73	-1.02	-1.26
TC0600007377.hg.1	1.5e-18	3.9e-15	HIST1H2BM	histone cluster 1, H2bm	Coding	-45.29	-107.96	-2.71	-3.33	-1.76	-1.88	1.33	-1.6

## Sheet: Pan-drug
												Pan-drug p53-dependent signature
Pan-drug signature						Pan-drug p53-independent signature							5-FU		Cis		CPT		Ox
Gene	5-FU	Cis	CPT	Ox		Gene	5-FU	Cis	CPT	Ox		Gene	wt	null	wt	null	wt	null	wt	null
BTG2	10.27	7.77	9.22	9.82		LHX2	2.44	2.15	2.66	2.05		BTG2	10.27	1.09	7.77	1.16	9.22	1.56	9.82	1.19
GDF15	7.29	4.91	9.73	5.75								GDF15	7.29	1.48	4.91	1.18	9.73	1.57	5.75	1.36
skargluby	5.72	4.91	6.81	6.54								skargluby	5.72	3.78	4.91	2.99	6.81	2.31	6.54	3.3
PRDM1	5.39	4.23	6.67	5.33								PRDM1	5.39	1.44	4.23	1.1	6.67	2.67	5.33	3.61
SESN1	4.94	5.21	7.84	4.92								SESN1	4.94	-1.1	5.21	1.11	7.84	1.15	4.92	1.78
ATF3	4.8	4.21	6.78	7.4								ATF3	4.8	1	4.21	1.52	6.78	1.64	7.4	4.98
CDKN1A	4.68	4.31	6.05	6.22								CDKN1A	4.68	3.27	4.31	1.93	6.05	2.98	6.22	3.45
FAS	3.93	2.67	5.96	2.85								FAS	3.93	1.31	2.67	1.25	5.96	1.37	2.85	-1.17
TP53INP1	3.35	2.48	6.8	4.65								TP53INP1	3.35	1.01	2.48	-1.1	6.8	1.21	4.65	-1.07
SERTAD1	3.3	4.08	3.45	4.06								SERTAD1	3.3	1.66	4.08	2.24	3.45	1.85	4.06	7.33
GPR87	3.27	2.87	5.66	3.23								GPR87	3.27	1.26	2.87	1.26	5.66	1.16	3.23	-1.16
PPM1D	3.25	2.67	3.84	3.7								PPM1D	3.25	1.13	2.67	1.31	3.84	1.19	3.7	1.55
SERPINB5	2.99	2.37	5.77	2.89								SERPINB5	2.99	1.53	2.37	1.36	5.77	1.79	2.89	1.51
leykarbu	2.69	2.26	2.78	4.34								leykarbu	2.69	1.65	2.26	1.04	2.78	1.5	4.34	1.67
SESN2	2.67	2.73	3.24	4.73								SESN2	2.67	-1.16	2.73	1.53	3.24	1.53	4.73	1.56
E2F7	2.64	2.58	3.52	2.21								POLH	2.44	1.09	2.22	1.19	2.94	1.09	2.91	1.27
TUBGCP3	2.52	4.03	2.71	2.77								ZNF79	2.44	1.2	2.07	1.06	2.07	1.06	3.02	1.6
POLH	2.44	2.22	2.94	2.91								DCP1B	2.14	-1.39	2.39	-1.07	3.22	1.16	3.06	-1.17
LHX2	2.44	2.15	2.66	2.05								MDM2	2.13	-1.21	2.02	-1.06	2.75	1.02	3.76	1.19
ZNF79	2.44	2.07	2.07	3.02								wawfloy	2.06	-1.51	2.25	-1.01	2.78	-1.08	2	-1.34
RNF19B	2.23	2.12	2.56	2.24								klyforbu	-2.46	1.68	-2.07	1.24	-2.48	1.12	-2.34	2.28
PLK2	2.15	2.27	3.08	2.49								smorneebo	-2.59	-1.1	-2.04	1.01	-2.34	1.12	-2.51	1.3
DCP1B	2.14	2.39	3.22	3.06								zeyfar	-2.65	-1.04	-2.64	-1.19	-2.27	1.15	-2.89	-1.17
MDM2	2.13	2.02	2.75	3.76								klustybu	-3.03	-1.26	-2.52	1.29	-2.87	1.18	-2.09	-1.01
TOB1	2.11	2.39	2.37	2.17								AC100817.1	-3.14	1.27	-3.47	1.17	-2.92	-1.68	-3.14	-1.15
CD274	2.09	3.19	2.62	2.25								swudobu	-3.4	1.14	-2.87	1.16	-2.13	1.14	-2.64	1.08
wawfloy	2.06	2.25	2.78	2								zeybey	-3.6	-1.83	-3.47	-2.27	-3.56	-1.43	-3.4	-1.55
IER5	2.05	2.23	2.35	2.25
lubu	-2.15	-2.05	-3.13	-2.15
klyforbu	-2.46	-2.07	-2.48	-2.34
smorneebo	-2.59	-2.04	-2.34	-2.51
zeyfar	-2.65	-2.64	-2.27	-2.89
klustybu	-3.03	-2.52	-2.87	-2.09
AC100817.1	-3.14	-3.47	-2.92	-3.14
swudobu	-3.4	-2.87	-2.13	-2.64
zeybey	-3.6	-3.47	-3.56	-3.4

## Sheet: 5-FU-specific
5-FU-specific signature						5-FU-specific p53-independent signature						5-FU-specific p53-dependent signature
													5-FU		Cis		CPT		Ox
Gene	5-FU	Cis	CPT	Ox		Gene	5-FU	Cis	CPT	Ox		Gene	wt	null	wt	null	wt	null	wt	null
MIR5087	2.48	1.49	1.25	1.42		MIR5087	2.48	1.49	1.25	1.42		RASSF6	2.46	-1.01	1.51	-1.05	1.95	-1.21	1.52	-1.23
RASSF6	2.46	1.51	1.95	1.52		CCNE1	2.42	1.79	1.71	1.25		MIR581	2.38	-1.41	1.55	-2.01	1.77	-1.26	1.47	-1.49
CCNE1	2.42	1.79	1.71	1.25		PLAU	2.39	1.08	1.23	1		MIR190B	2.08	-1.36	1.64	1.28	1.23	1.21	1.4	1.38
PLAU	2.39	1.08	1.23	1		KIRREL	2.21	1.13	-1.05	1.28		ZNF658	2.03	-1.22	1.61	-1.46	1.47	-1.11	1.12	-1.67
MIR581	2.38	1.55	1.77	1.47		DTL	2.2	1.36	1.29	1.41		CACNA1A	-2.08	1.24	-1.43	1.63	-1.67	1.59	-1.39	2.24
KIRREL	2.21	1.13	-1.05	1.28		MYBL1	2.11	1.86	1.57	1.69		MTCO2P8	-2.1	1.3	-1.42	1.14	-1.82	1.19	-1.35	1.94
DTL	2.2	1.36	1.29	1.41		TRAF4	2.11	1.84	1.78	1.29		HIST1H2AE	-3.43	-2.14	-1.94	-1.22	-1.56	-1.17	1.16	1.24
MYBL1	2.11	1.86	1.57	1.69		KLF2	2.1	1.04	1.1	1.47		HIST2H3D	-4.54	-2.85	-1.47	-1.46	-1.37	-1.4	1.09	-1.1
TRAF4	2.11	1.84	1.78	1.29		PSMC3IP	2.03	1.78	1.65	1.2		HIST1H4H	-5.25	-3.59	-1.42	-1.3	-1.21	-1.32	-1.06	1.26
KLF2	2.1	1.04	1.1	1.47		SMAD6	-2	-1.89	-1.68	-1.65		HIST1H2BG	-5.31	-3.84	-1.71	-1.24	-1.42	-1.2	1.01	1.67
MIR190B	2.08	1.64	1.23	1.4		TRIM59	-2.05	-1.33	-1.85	-1.23		HIST2H4A; HIST2H4B	-9.5	-7.4	-1.86	-1.81	-1.73	-2.04	1.04	-1.59
PSMC3IP	2.03	1.78	1.65	1.2		BRD8	-2.06	-1.14	-1.44	1.09		HIST2H2AA4; HIST2H2AA3	-9.74	-7.29	-1.74	-1.9	-1.62	-1.65	1.09	-1.56
ZNF658	2.03	1.61	1.47	1.12		HIST2H2BC	-2.09	-1.16	-1.45	-1.25		HIST2H3A; HIST2H3C	-10.19	-9.13	-1.65	-1.65	-1.68	-1.84	-1.19	-1.9
SMAD6	-2	-1.89	-1.68	-1.65		HIST2H2BD	-2.11	-1.03	-1.12	-1.28
TRIM59	-2.05	-1.33	-1.85	-1.23		HIST1H2BE	-2.13	-1.3	1.07	1.02
BRD8	-2.06	-1.14	-1.44	1.09		HYLS1	-2.16	-1.44	-1.71	-1.64
CACNA1A	-2.08	-1.43	-1.67	-1.39		CKAP2L	-2.2	-1.23	-1.42	1.16
HIST2H2BC	-2.09	-1.16	-1.45	-1.25		CDCA8	-2.21	-1.1	-1.62	-1.02
MTCO2P8	-2.1	-1.42	-1.82	-1.35		INCENP	-2.26	-1.36	-1.28	-1.15
HIST2H2BD	-2.11	-1.03	-1.12	-1.28		HIST1H1B	-2.26	-1.59	-1.25	1.38
HIST1H2BE	-2.13	-1.3	1.07	1.02		CENPA	-2.3	-1.19	-1.57	-1.01
HYLS1	-2.16	-1.44	-1.71	-1.64		NEK2	-2.3	-1.29	-1.99	-1.09
CKAP2L	-2.2	-1.23	-1.42	1.16		FAM83D	-2.34	-1.2	-1.82	-1.19
CDCA8	-2.21	-1.1	-1.62	-1.02		ARHGEF39	-2.37	-1.68	-1.61	-1.31
INCENP	-2.26	-1.36	-1.28	-1.15		HIST1H3G	-2.42	-1.45	-1.62	-1.34
HIST1H1B	-2.26	-1.59	-1.25	1.38		SOX4	-2.43	-1.47	-1	-1.87
CENPA	-2.3	-1.19	-1.57	-1.01		TTK	-2.43	-1.49	-1.86	1.09
NEK2	-2.3	-1.29	-1.99	-1.09		HIST2H2BA	-2.48	-1.2	-1.13	-1.11
FAM83D	-2.34	-1.2	-1.82	-1.19		MIR3143	-2.49	1.06	-1.07	-1.18
ARHGEF39	-2.37	-1.68	-1.61	-1.31		CCNG2	-2.5	-1.19	1.1	1.65
HIST1H3G	-2.42	-1.45	-1.62	-1.34		HIST1H4J	-2.5	-1.26	-1.15	1
SOX4	-2.43	-1.47	-1	-1.87		HIST1H4I	-2.53	-1.44	-1.37	-1.22
TTK	-2.43	-1.49	-1.86	1.09		HIST1H3F	-2.59	-1.38	-1.05	1.13
HIST2H2BA	-2.48	-1.2	-1.13	-1.11		HIST1H2BB	-2.77	-1.59	-1.29	-1.04
MIR3143	-2.49	1.06	-1.07	-1.18		HIST1H2BC	-2.79	-1.15	-1.25	1.19
CCNG2	-2.5	-1.19	1.1	1.65		HIST1H2AC	-2.88	-1.27	-1.37	1.44
HIST1H4J	-2.5	-1.26	-1.15	1		HIST1H2BPS2	-3.2	-1.23	-1.11	-1
HIST1H4I	-2.53	-1.44	-1.37	-1.22		HIST1H4A	-3.21	-1.22	1.04	-1.68
HIST1H3F	-2.59	-1.38	-1.05	1.13		HIST1H3B	-3.25	-1.14	-1.1	1.11
HIST1H2BB	-2.77	-1.59	-1.29	-1.04		HIST2H2AC	-3.43	-1.3	-1.34	1.08
HIST1H2BC	-2.79	-1.15	-1.25	1.19		HIST1H2AH	-3.44	-1.44	-1.52	1.04
HIST1H2AC	-2.88	-1.27	-1.37	1.44		HIST1H4B	-3.45	-1.36	-1.25	1.12
HIST1H2BPS2	-3.2	-1.23	-1.11	-1		HIST2H2BB; HIST2H3PS2	-3.54	-1.27	-1.27	-1.12
HIST1H4A	-3.21	-1.22	1.04	-1.68		HIST1H4K	-3.56	-1.24	-1.32	1.13
HIST1H3B	-3.25	-1.14	-1.1	1.11		HIST1H4E	-3.6	-1.42	-1.41	-1.05
HIST1H2AE	-3.43	-1.94	-1.56	1.16		HIST1H2BPS3	-3.62	-1.33	-1.24	-1.28
HIST2H2AC	-3.43	-1.3	-1.34	1.08		HIST1H4D	-3.62	-1.07	-1.16	1.05
HIST1H2AH	-3.44	-1.44	-1.52	1.04		HIST1H2AJ	-3.64	-1.25	-1.21	1.16
HIST1H4B	-3.45	-1.36	-1.25	1.12		HIST2H2BE	-3.77	-1.61	-1.48	-1.07
HIST2H2BB; HIST2H3PS2	-3.54	-1.27	-1.27	-1.12		HIST1H2BD	-3.83	-1.4	-1.4	-1.09
HIST1H4K	-3.56	-1.24	-1.32	1.13		HIST3H2A	-3.87	-1.61	-1.23	1.02
HIST1H4E	-3.6	-1.42	-1.41	-1.05		HIST1H2BK	-3.93	-1.3	-1.32	1.03
HIST1H2BPS3	-3.62	-1.33	-1.24	-1.28		H2BFS	-4	-1.31	-1.27	-1.03
HIST1H4D	-3.62	-1.07	-1.16	1.05		HIST2H2BF	-4.51	-1.28	-1.32	1.04
HIST1H2AJ	-3.64	-1.25	-1.21	1.16		HIST1H1E	-4.69	-1.37	-1.3	1.12
HIST2H2BE	-3.77	-1.61	-1.48	-1.07		HIST1H2BH	-4.75	-1.59	-1.33	-1.03
HIST1H2BD	-3.83	-1.4	-1.4	-1.09		HIST2H2AB	-4.97	-1.17	-1.02	-1.03
HIST3H2A	-3.87	-1.61	-1.23	1.02		HIST1H2AL; HIST1H2BN	-5.12	-1.29	-1.03	1.11
HIST1H2BK	-3.93	-1.3	-1.32	1.03		HIST1H2AI	-5.48	-1.56	-1.3	1.09
H2BFS	-4	-1.31	-1.27	-1.03		HIST3H2BB	-6.96	-1.73	-1.46	1.28
HIST2H2BF	-4.51	-1.28	-1.32	1.04		HIST1H2AG	-7.07	-1.47	-1.33	1.05
HIST2H3D	-4.54	-1.47	-1.37	1.09		HIST2H2AA3; HIST2H2AA4	-7.85	-1.75	-1.64	1.05
HIST1H1E	-4.69	-1.37	-1.3	1.12		HIST2H4B; HIST2H4A	-7.89	-1.84	-1.63	1.04
HIST1H2BH	-4.75	-1.59	-1.33	-1.03		HIST1H2BO	-8.33	-1.23	-1.62	1.56
HIST2H2AB	-4.97	-1.17	-1.02	-1.03		HIST1H3A	-8.72	-1.52	-1.77	1.27
HIST1H2AL; HIST1H2BN	-5.12	-1.29	-1.03	1.11		HIST1H2BL	-10.36	-1.83	-1.39	1.05
HIST1H4H	-5.25	-1.42	-1.21	-1.06		HIST2H3A	-10.49	-1.74	-1.83	-1.26
HIST1H2BG	-5.31	-1.71	-1.42	1.01		HIST1H2BF	-11.3	-1.65	-1.52	1.08
HIST1H2AI	-5.48	-1.56	-1.3	1.09		HIST1H1C	-13.35	-1.78	-1.68	1.37
HIST3H2BB	-6.96	-1.73	-1.46	1.28
HIST1H2AG	-7.07	-1.47	-1.33	1.05
HIST2H2AA3; HIST2H2AA4	-7.85	-1.75	-1.64	1.05
HIST2H4B; HIST2H4A	-7.89	-1.84	-1.63	1.04
HIST1H2BO	-8.33	-1.23	-1.62	1.56
HIST1H3A	-8.72	-1.52	-1.77	1.27
HIST2H4A; HIST2H4B	-9.5	-1.86	-1.73	1.04
HIST2H2AA4; HIST2H2AA3	-9.74	-1.74	-1.62	1.09
HIST2H3A; HIST2H3C	-10.19	-1.65	-1.68	-1.19
HIST1H2BL	-10.36	-1.83	-1.39	1.05
HIST2H3A	-10.49	-1.74	-1.83	-1.26
HIST1H2BF	-11.3	-1.65	-1.52	1.08
HIST1H1C	-13.35	-1.78	-1.68	1.37

## Sheet: CPT-specific
												CPT-11-specific p53-dependent signature
CPT-11-specific signature						CPT-11-specific p53-independent signature							5-FU		Cis		CPT		Ox
Gene	5-FU	Cis	CPT	Ox		Gene	5-FU	Cis	CPT	Ox		Gene	wt	null	wt	null	wt	null	wt	null
TLR3	1.8	1.96	6.77	1.82		MYB	1.91	1.41	2.76	-1.14		TLR3	1.8	-2.09	1.96	-1.35	6.77	-1.1	1.82	-1.01
FDXR	1.89	1.91	3.25	1.67		STAT4	1.63	1.8	2.73	1.21		FDXR	1.89	-1.09	1.91	-1.01	3.25	1.07	1.67	-1.52
DRAM1	1.74	1.68	3.13	1.92		MPZL2	1.51	1.48	2.62	1.18		DRAM1	1.74	-1.03	1.68	1.3	3.13	1.45	1.92	1.14
WDR63	1.58	1.43	3.1	1.99		PRRG4	1.94	1.73	2.47	1.34		WDR63	1.58	-1.18	1.43	1.11	3.1	-1.09	1.99	-1.55
RPS27P27	1.46	1.61	3.09	1.47		SLC29A3	1.29	1.8	2.46	1.86		RPS27P27	1.46	1.23	1.61	1.55	3.09	1.35	1.47	1.27
RAB27B	1.74	1.12	3.08	1.54		ZNF672	1.97	1.96	2.41	1.72		RAB27B	1.74	1.26	1.12	1.08	3.08	1.31	1.54	-1.15
RPS27L	1.89	1.92	3.06	1.83		CD83	1.78	1.62	2.37	1.71		RPS27L	1.89	1.01	1.92	1.18	3.06	1.14	1.83	1.03
XPC	1.39	1.51	2.96	1.4		KIAA0040	1.27	1.08	2.33	-1.07		XPC	1.39	-1.01	1.51	1.15	2.96	1.26	1.4	-1.86
APOBEC3D	1.76	1.65	2.96	1.72		TAP1	1.62	1.26	2.31	1.46		APOBEC3D	1.76	-1.35	1.65	-1.13	2.96	1.06	1.72	-1.09
TCP11L1	1.31	1.36	2.92	1.21		RPL23AP19	-1.03	1.74	2.3	1.34		TCP11L1	1.31	1.02	1.36	1.39	2.92	1.74	1.21	1.21
LAMP3	1.71	1.59	2.9	1.03		IFIT3	1.47	1.55	2.27	1.22		LAMP3	1.71	1.28	1.59	1.38	2.9	1.63	1.03	1.36
RINL	1.64	1.04	2.79	1.27		TMEM40	1.83	1.45	2.27	1.62		RINL	1.64	1.03	1.04	1.06	2.79	1.04	1.27	1.2
TTYH3	1.57	1.24	2.76	1.41		IFNAR2	1.44	1.79	2.25	1.3		TTYH3	1.57	-1.2	1.24	-1.26	2.76	-1.03	1.41	-2.5
MYB	1.91	1.41	2.76	-1.14		PGF	1.19	1.83	2.24	1.46		TNFRSF10C	1.69	-1.06	1.5	-1.06	2.72	1.04	1.77	-1.16
STAT4	1.63	1.8	2.73	1.21		PTCH1	-1.2	1.12	2.23	1.23		LACC1	1.64	-1.01	1.44	1.17	2.63	1.19	1.63	1.21
TNFRSF10C	1.69	1.5	2.72	1.77		CDKL2	1.61	1.66	2.23	1.96		TP53I3	1.22	-1.06	1.17	1.11	2.61	1.04	1.57	1.02
LACC1	1.64	1.44	2.63	1.63		TFAP2C	1.83	1.37	2.23	1.39		EPN3	1.53	1.04	1.49	1.05	2.61	1.22	1.76	-1.11
MPZL2	1.51	1.48	2.62	1.18		C15orf65	1.07	1.36	2.17	1.17		APOBEC3C	1.57	1.08	1.58	1.08	2.6	1.2	1.84	1.06
TP53I3	1.22	1.17	2.61	1.57		AKR1B15	1.46	1.52	2.17	1.55		RRM2B	1.54	1.34	1.6	1.52	2.59	1.47	1.82	1.16
EPN3	1.53	1.49	2.61	1.76		PI4K2A	1.64	1.59	2.15	1.89		TRPM6	1.34	-1.01	1.21	-1.36	2.52	1.24	1.86	-1.06
APOBEC3C	1.57	1.58	2.6	1.84		REEP1	1.75	1.1	2.14	1.33		CEACAM5	1.17	-1.15	1.13	-1.09	2.43	-1.11	1.26	-1.14
RRM2B	1.54	1.6	2.59	1.82		CNNM4	1.48	1.61	2.14	1.57		FAM105A	1.49	1.19	1.5	1.12	2.42	1.23	1.39	-1.02
TRPM6	1.34	1.21	2.52	1.86		TRIM21	1.07	1.46	2.12	1.17		COL17A1; MIR936	1.53	1.29	1.27	1.15	2.42	-1	1.55	-1.06
PRRG4	1.94	1.73	2.47	1.34		CITED2	-1.07	1.78	2.11	1.52		LYNX1	1.72	-1.04	1.79	-1.14	2.42	1.08	1.29	-1.24
SLC29A3	1.29	1.8	2.46	1.86		PRKAB2	1.43	1.86	2.1	1.84		PARD6G	1.8	1.2	1.53	-1.1	2.4	-1.15	1.88	-1.71
CEACAM5	1.17	1.13	2.43	1.26		PDLIM3	1.6	1.48	2.1	1.53		APAF1	1.33	-1.42	-1.09	-1.7	2.38	-1.2	1.61	-1.55
FAM105A	1.49	1.5	2.42	1.39		SFN	1.79	1.47	2.07	1.51		NTPCR	1.47	1.16	1.88	1.28	2.36	1.35	1.65	1.19
COL17A1; MIR936	1.53	1.27	2.42	1.55		DEPDC7	1.67	1.62	2.07	1		RNF144B	1.54	-1.06	1.62	-1.34	2.34	-1.06	1.57	-1.35
LYNX1	1.72	1.79	2.42	1.29		RNF168	1.52	1.84	2.06	1.41		EFNB1	1.73	1.2	1.62	1.27	2.33	1.16	1.87	1.29
ZNF672	1.97	1.96	2.41	1.72		ZNF823	1.74	1.73	2.06	1.35		STK17A	1.57	1.15	1.67	1.27	2.31	1.18	1.4	1.54
PARD6G	1.8	1.53	2.4	1.88		SPRY1	-1.42	1.48	2.06	1.06		LIN37	-1	-1.07	1.36	1.06	2.27	1.2	-1.32	-1.01
APAF1	1.33	-1.09	2.38	1.61		DLX1	1.67	1.96	2.05	1.55		RP11-44F14.10	1.17	1.11	1.81	-1.26	2.23	-1.07	1.08	-1.06
CD83	1.78	1.62	2.37	1.71		ISG15	1.1	1.17	2.04	1.1		EPS8L2	1.32	1.04	1.24	-1.11	2.19	-1.01	1.65	1.09
NTPCR	1.47	1.88	2.36	1.65		TMEM63B	1.62	1.48	2.04	1.54		RAB33B	1.9	1.21	1.62	-1.02	2.19	1.06	1.25	1.04
RNF144B	1.54	1.62	2.34	1.57		GRHL3	1.31	1.14	2.03	1.74		ABCA12	1.37	1.1	-1.07	1.17	2.18	1.07	1.63	1.03
EFNB1	1.73	1.62	2.33	1.87		CCDC80; LINC01279	1.93	1.28	2.03	-1.01		BLOC1S2	1.76	1.12	1.87	1.3	2.18	1.05	1.79	1.17
KIAA0040	1.27	1.08	2.33	-1.07		RAET1G	1.57	1.19	2.03	1.11		CCDC92	1.17	-1.58	1.37	-1.45	2.17	-1.08	1.95	1.14
STK17A	1.57	1.67	2.31	1.4		IRS2	1.09	1.49	2.03	1.12		OGN	1.79	1.11	1.54	-1.07	2.14	-1.19	1.53	-1.22
TAP1	1.62	1.26	2.31	1.46		BAG1	1.29	1.96	2.02	1.1		PTPRO	1.06	-1.47	1.19	-1.46	2.14	-1.3	1.93	1.28
RPL23AP19	-1.03	1.74	2.3	1.34		TP73	1.7	1.03	2.02	-1.25		ANKRA2	1.39	1.3	1.36	1.32	2.13	1.04	1.92	1.59
IFIT3	1.47	1.55	2.27	1.22		CMBL	1.61	1.42	2.02	1.37		SDC1	1.1	-1.38	1.31	1.09	2.13	1.05	-1.16	-5.06
LIN37	-1	1.36	2.27	-1.32		APOBEC3H	-1.14	1.13	2.02	1.02		RBPMS2	1.89	1.17	1.38	-1.04	2.1	1.09	1.42	-1.25
TMEM40	1.83	1.45	2.27	1.62		MXD4; MIR4800	1.25	1.61	2.01	1.5		IKBIP	1.7	-1.45	1.59	-1.08	2.09	-1.2	1.71	-1.72
IFNAR2	1.44	1.79	2.25	1.3		ABHD4	1.5	1.65	2	1.78		TMEM63B	1.62	-1.06	1.48	-1.17	2.04	1.04	1.54	-1.08
PGF	1.19	1.83	2.24	1.46		MGAT5	1.03	-1.89	-2	1.06		BIRC3	1.31	-1.15	1.4	-1.12	2.02	-1.38	1.4	1.16
PTCH1	-1.2	1.12	2.23	1.23		BCKDHB	-1.01	-1.28	-2	-1.02		CERS3	-1.09	1.29	1.28	-1.03	2	-1.37	1.18	-1.12
CDKL2	1.61	1.66	2.23	1.96		VTI1A	1.14	-1.31	-2.01	1.28		HPCAL1	1.01	1.09	-1.53	-1.17	-2.22	-1.07	-1.48	-2.96
TFAP2C	1.83	1.37	2.23	1.39		DYM	1.02	-1.64	-2.01	1.21		RP11-83B20.2	-1.05	-1	-1.07	1.08	-2.25	1.15	-1.14	1.18
RP11-44F14.10	1.17	1.81	2.23	1.08		TRIO	1.14	-1.41	-2.02	1.4		OR51J1	-1.42	1.31	-1.34	-1.35	-2.34	-1.16	-1.02	-1.25
EPS8L2	1.32	1.24	2.19	1.65		DEPDC1B	-1.38	-1.43	-2.03	1.06		MIR3661	-1.09	2.22	-1.1	1.59	-2.34	1.47	-1.24	2.32
RAB33B	1.9	1.62	2.19	1.25		PIBF1	-1.09	-1.84	-2.03	-1.11		RHOBTB3	-1.19	-1.24	-1.24	-1.29	-2.41	-1.41	1.56	-1.39
ABCA12	1.37	-1.07	2.18	1.63		PIP4K2A	-1.02	-1.52	-2.03	1.22		SGOL2	-1.86	-2.14	-1.19	-1.07	-2.72	-1.39	1.06	-1.04
BLOC1S2	1.76	1.87	2.18	1.79		THUMPD3-AS1	-1.4	-1.17	-2.03	-1.08		SUPT3H	-1.17	1.37	-1.95	-1.33	-3.21	-1.72	1	-1.28
C15orf65	1.07	1.36	2.17	1.17		EHBP1	-1.16	-1.54	-2.03	-1.05		RAD51B	-1.11	1.02	-1.9	-1.64	-3.29	-2.17	1.08	-1.16
CCDC92	1.17	1.37	2.17	1.95		ADAMTS17	1.01	-1.38	-2.05	-1.21		OR51B2	1.27	1.72	-1.62	1.07	-3.46	-1.32	1.96	1.95
AKR1B15	1.46	1.52	2.17	1.55		CCDC91	-1.3	-1.91	-2.05	1.07
PI4K2A	1.64	1.59	2.15	1.89		IPO11; LRRC70	-1.11	-1.28	-2.05	1.05
OGN	1.79	1.54	2.14	1.53		ARHGAP10	-1.08	-1.61	-2.05	-1.12
REEP1	1.75	1.1	2.14	1.33		DOCK1	-1.06	-1.73	-2.07	-1.1
PTPRO	1.06	1.19	2.14	1.93		SMAD3	-1.4	-1.76	-2.07	-1.27
CNNM4	1.48	1.61	2.14	1.57		RASA1	-1.33	-1.3	-2.07	1.08
ANKRA2	1.39	1.36	2.13	1.92		MID1	-1.39	-1.57	-2.07	1.1
SDC1	1.1	1.31	2.13	-1.16		FMNL2	-1.05	-1.46	-2.08	1.19
TRIM21	1.07	1.46	2.12	1.17		CTBP2	-1.12	-1.91	-2.08	1.26
CITED2	-1.07	1.78	2.11	1.52		MIR1206	-1.41	-1.19	-2.08	1.18
PRKAB2	1.43	1.86	2.1	1.84		NBAS	-1.27	-1.65	-2.09	-1.42
RBPMS2	1.89	1.38	2.1	1.42		RGS5	-1.09	-1.81	-2.09	-1.22
PDLIM3	1.6	1.48	2.1	1.53		SRBD1	-1.23	-1.49	-2.09	-1.11
IKBIP	1.7	1.59	2.09	1.71		SPAG5	-1.56	-1.08	-2.1	1.05
SFN	1.79	1.47	2.07	1.51		RIT1	-1.07	1.25	-2.11	1.28
DEPDC7	1.67	1.62	2.07	1		PLGLB2	-1.71	-1.86	-2.12	-1.85
RNF168	1.52	1.84	2.06	1.41		XRCC4	1.03	-1.58	-2.13	1.42
ZNF823	1.74	1.73	2.06	1.35		SLC25A13	-1.03	-1.36	-2.13	1.03
SPRY1	-1.42	1.48	2.06	1.06		COG5	-1.04	-1.48	-2.14	1.16
DLX1	1.67	1.96	2.05	1.55		ARHGAP11A	-1.86	-1.31	-2.14	-1.33
ISG15	1.1	1.17	2.04	1.1		OR51B5	1.03	-1.45	-2.15	1.05
TMEM63B	1.62	1.48	2.04	1.54		CASK	1.06	-1.52	-2.15	1.11
GRHL3	1.31	1.14	2.03	1.74		PRR11	-1.57	-1.37	-2.15	1.09
CCDC80; LINC01279	1.93	1.28	2.03	-1.01		TBL1X	1.03	-1.84	-2.16	-1.03
RAET1G	1.57	1.19	2.03	1.11		C16orf45	1.1	-1.91	-2.19	-1.11
IRS2	1.09	1.49	2.03	1.12		KSR2	1.02	-1.97	-2.2	1.2
BAG1	1.29	1.96	2.02	1.1		EXOC6B	1.32	-1.56	-2.2	1.37
BIRC3	1.31	1.4	2.02	1.4		RNU4-25P; RP11-55J15.2	1.04	-1.4	-2.21	1.12
TP73	1.7	1.03	2.02	-1.25		VPS13B	-1.22	-1.9	-2.21	1
CMBL	1.61	1.42	2.02	1.37		CAMK2D	-1.05	-1.33	-2.21	-1.1
APOBEC3H	-1.14	1.13	2.02	1.02		KITLG	-1.21	-1.52	-2.21	-1.24
MXD4; MIR4800	1.25	1.61	2.01	1.5		BUB1	-1.92	-1.42	-2.23	1.05
CERS3	-1.09	1.28	2	1.18		SPIDR	1.12	-1.6	-2.23	-1.25
ABHD4	1.5	1.65	2	1.78		DST	1.11	-1.38	-2.23	-1.1
MGAT5	1.03	-1.89	-2	1.06		STAG1	-1.01	-1.37	-2.23	1.34
BCKDHB	-1.01	-1.28	-2	-1.02		DOCK3	-1.05	-1.34	-2.24	-1.23
VTI1A	1.14	-1.31	-2.01	1.28		FHIT	-1.4	-1.56	-2.25	-1.49
DYM	1.02	-1.64	-2.01	1.21		ZNF804A	-1.23	-1.53	-2.25	-1.23
TRIO	1.14	-1.41	-2.02	1.4		LARP4B	-1.09	-1.35	-2.25	1.05
DEPDC1B	-1.38	-1.43	-2.03	1.06		MED13L	-1.14	-1.76	-2.26	-1.08
PIBF1	-1.09	-1.84	-2.03	-1.11		FTO	-1.03	-1.52	-2.27	1.02
PIP4K2A	-1.02	-1.52	-2.03	1.22		CCNB2	-1.76	-1.27	-2.27	1.09
THUMPD3-AS1	-1.4	-1.17	-2.03	-1.08		EXOC4	1.12	-1.23	-2.27	1.3
EHBP1	-1.16	-1.54	-2.03	-1.05		DLGAP5	-1.98	-1.53	-2.28	1.03
ADAMTS17	1.01	-1.38	-2.05	-1.21		G2E3	-1.93	-1.5	-2.29	-1.01
CCDC91	-1.3	-1.91	-2.05	1.07		UBE2E2	-1.12	-1.54	-2.31	1.14
IPO11; LRRC70	-1.11	-1.28	-2.05	1.05		MSI2	-1.03	-1.66	-2.33	-1.13
ARHGAP10	-1.08	-1.61	-2.05	-1.12		PTK2	-1.14	-1.78	-2.36	1.17
DOCK1	-1.06	-1.73	-2.07	-1.1		OR51I1	1.14	-1.04	-2.39	-1.07
SMAD3	-1.4	-1.76	-2.07	-1.27		RHOBTB3	-1.19	-1.24	-2.41	1.56
RASA1	-1.33	-1.3	-2.07	1.08		CEP128	1.1	-1.7	-2.41	1.34
MID1	-1.39	-1.57	-2.07	1.1		RSRC1	-1.11	-1.56	-2.48	1.17
FMNL2	-1.05	-1.46	-2.08	1.19		LRBA	1.02	-1.7	-2.48	-1.09
CTBP2	-1.12	-1.91	-2.08	1.26		STK39	1.03	-1.31	-2.51	-1.03
MIR1206	-1.41	-1.19	-2.08	1.18		ZBTB20; MIR568	-1.05	-1.98	-2.58	-1.26
NBAS	-1.27	-1.65	-2.09	-1.42		DIAPH2	1.04	-1.41	-2.67	-1.23
RGS5	-1.09	-1.81	-2.09	-1.22		RP11-481C4.2	-1.53	-1.33	-2.67	-1.5
SRBD1	-1.23	-1.49	-2.09	-1.11		HMGA2	1.02	-1.3	-2.68	1.1
SPAG5	-1.56	-1.08	-2.1	1.05		CDKAL1	-1.14	-1.82	-2.7	1.24
RIT1	-1.07	1.25	-2.11	1.28		HS6ST2	1.01	-1.59	-2.74	1.07
PLGLB2	-1.71	-1.86	-2.12	-1.85		PPP3CA	-1.08	-1.52	-2.81	-1.08
XRCC4	1.03	-1.58	-2.13	1.42		FAF1	-1.05	-1.65	-2.87	-1.06
SLC25A13	-1.03	-1.36	-2.13	1.03		CCNB1	-1.96	-1.25	-2.89	-1.09
COG5	-1.04	-1.48	-2.14	1.16		RABGAP1L	-1.13	-1.42	-3.26	1.11
ARHGAP11A	-1.86	-1.31	-2.14	-1.33		DIAPH3	-1.04	-1.62	-3.46	1.11
OR51B5	1.03	-1.45	-2.15	1.05
CASK	1.06	-1.52	-2.15	1.11
PRR11	-1.57	-1.37	-2.15	1.09
TBL1X	1.03	-1.84	-2.16	-1.03
C16orf45	1.1	-1.91	-2.19	-1.11
KSR2	1.02	-1.97	-2.2	1.2
EXOC6B	1.32	-1.56	-2.2	1.37
RNU4-25P; RP11-55J15.2	1.04	-1.4	-2.21	1.12
VPS13B	-1.22	-1.9	-2.21	1
CAMK2D	-1.05	-1.33	-2.21	-1.1
KITLG	-1.21	-1.52	-2.21	-1.24
HPCAL1	1.01	-1.53	-2.22	-1.48
BUB1	-1.92	-1.42	-2.23	1.05
SPIDR	1.12	-1.6	-2.23	-1.25
DST	1.11	-1.38	-2.23	-1.1
STAG1	-1.01	-1.37	-2.23	1.34
DOCK3	-1.05	-1.34	-2.24	-1.23
FHIT	-1.4	-1.56	-2.25	-1.49
ZNF804A	-1.23	-1.53	-2.25	-1.23
RP11-83B20.2	-1.05	-1.07	-2.25	-1.14
LARP4B	-1.09	-1.35	-2.25	1.05
MED13L	-1.14	-1.76	-2.26	-1.08
FTO	-1.03	-1.52	-2.27	1.02
CCNB2	-1.76	-1.27	-2.27	1.09
EXOC4	1.12	-1.23	-2.27	1.3
DLGAP5	-1.98	-1.53	-2.28	1.03
G2E3	-1.93	-1.5	-2.29	-1.01
UBE2E2	-1.12	-1.54	-2.31	1.14
MSI2	-1.03	-1.66	-2.33	-1.13
OR51J1	-1.42	-1.34	-2.34	-1.02
MIR3661	-1.09	-1.1	-2.34	-1.24
PTK2	-1.14	-1.78	-2.36	1.17
OR51I1	1.14	-1.04	-2.39	-1.07
RHOBTB3	-1.19	-1.24	-2.41	1.56
CEP128	1.1	-1.7	-2.41	1.34
RSRC1	-1.11	-1.56	-2.48	1.17
LRBA	1.02	-1.7	-2.48	-1.09
STK39	1.03	-1.31	-2.51	-1.03
ZBTB20; MIR568	-1.05	-1.98	-2.58	-1.26
DIAPH2	1.04	-1.41	-2.67	-1.23
RP11-481C4.2	-1.53	-1.33	-2.67	-1.5
HMGA2	1.02	-1.3	-2.68	1.1
CDKAL1	-1.14	-1.82	-2.7	1.24
SGOL2	-1.86	-1.19	-2.72	1.06
HS6ST2	1.01	-1.59	-2.74	1.07
PPP3CA	-1.08	-1.52	-2.81	-1.08
FAF1	-1.05	-1.65	-2.87	-1.06
CCNB1	-1.96	-1.25	-2.89	-1.09
SUPT3H	-1.17	-1.95	-3.21	1
RABGAP1L	-1.13	-1.42	-3.26	1.11
RAD51B	-1.11	-1.9	-3.29	1.08
OR51B2	1.27	-1.62	-3.46	1.96
DIAPH3	-1.04	-1.62	-3.46	1.11

## Sheet: Ox-specific
												Oxaliplatin-specific p53-dependent signature
Oxaliplatin-specific signature						Oxaliplatin-specific p53-independent signature							5-FU		Cis		CPT		Ox
Gene	5-FU	Cis	CPT	Ox		Gene	5-FU	Cis	CPT	Ox		Gene	wt	null	wt	null	wt	null	wt	null
FOS	1.3	1.25	1.11	3.92		FOS	1.3	1.25	1.11	3.92		SUSD2	1.44	1.14	1.15	1.1	1.32	1.2	3.72	1.21
SUSD2	1.44	1.15	1.32	3.72		SAT1	1.54	1.92	1.88	3.5		TGM2	1.3	1.13	1.46	-1.06	1.47	1.7	3.7	1.53
TGM2	1.3	1.46	1.47	3.7		EGR1	1.24	1.05	-1.94	3.21		KLK7	-1.03	-1.21	1.01	1.41	1.1	1.55	2.92	1.17
SAT1	1.54	1.92	1.88	3.5		DUSP1	1.98	1.72	1.55	3.12		TIGAR	1.85	1.1	1.71	1.27	1.63	1.05	2.65	1.43
EGR1	1.24	1.05	-1.94	3.21		NR4A3	1.75	1.83	1.91	2.8		SSX1	1.6	-1.04	1.29	-1.13	1.53	1.48	2.58	-1.03
DUSP1	1.98	1.72	1.55	3.12		LAMB3; MIR4260	1.83	1.29	1.5	2.62		KLK6	1.12	1.06	1.19	1.27	1.11	1.32	2.57	1.56
KLK7	-1.03	1.01	1.1	2.92		SNORD3D	1.95	1.56	1.39	2.56		CD22; MIR5196	1.04	-1.09	-1.03	-1.79	-1.06	-1.05	2.52	-1.02
NR4A3	1.75	1.83	1.91	2.8		RBM24	1.13	1.62	1.79	2.53		TMEM30C	1.25	-1.42	1.16	-1.13	1.91	-1.14	2.4	1.27
TIGAR	1.85	1.71	1.63	2.65		RNU11	1.38	1.24	1.12	2.44		FGD1	1.57	-1.19	1.53	1.05	1.9	1.02	2.38	-1.53
LAMB3; MIR4260	1.83	1.29	1.5	2.62		ULBP1	1.21	1.14	1.63	2.37		PHYHIP	1.4	1.01	1.5	1.45	1.93	-1.07	2.34	1.28
SSX1	1.6	1.29	1.53	2.58		TUFT1	1.51	1.3	1.54	2.36		DUSP19	1.26	-1.19	1.18	-1.39	1.25	-1.2	2.32	-1.13
KLK6	1.12	1.19	1.11	2.57		FAM214A	1.43	1.71	1.45	2.3		MBD5	1.52	-1.27	-1.41	-2.04	1.45	-1.64	2.23	-1.29
SNORD3D	1.95	1.56	1.39	2.56		NUAK1	1.04	-1.13	1.21	2.27		RPS27P18	1.32	1.19	1.33	1.19	1.24	-1.07	2.19	-1.01
RBM24	1.13	1.62	1.79	2.53		MIR655	1.27	1.09	1.07	2.26		INPP1	1.83	1.1	1.35	1.16	1.48	1.14	2.16	-1.12
CD22; MIR5196	1.04	-1.03	-1.06	2.52		SHFM1	1.2	1.58	1.24	2.22		VCAN	1.28	-1.16	-1.07	-1.32	-1.25	-1.42	2.13	-1.29
RNU11	1.38	1.24	1.12	2.44		RIOK3	1.6	1.77	1.28	2.2		CTSS	1.98	-1.08	1.33	1.1	1.64	-1.14	2.12	1.06
TMEM30C	1.25	1.16	1.91	2.4		CSRNP1	1.6	1.35	1.13	2.17		ACTA2	1.3	1.03	1.23	1.1	1.31	1.08	2.08	1.05
FGD1	1.57	1.53	1.9	2.38		AEN	1.5	1.75	1.55	2.16		SLC22A16	1.78	-1.22	1.42	-1.21	1.61	1.1	2.05	-1.03
ULBP1	1.21	1.14	1.63	2.37		KLF6	1.31	1.13	-1.05	2.15		FGD4	1.86	1.56	-1.3	-1.2	1.16	1.03	2.01	-1.1
TUFT1	1.51	1.3	1.54	2.36		AHNAK2	1.05	1.05	1.38	2.14		HOXB8	1.35	1.1	-1.52	1.05	1.02	1.09	-2.21	1.3
PHYHIP	1.4	1.5	1.93	2.34		MAP1S	1.26	1.67	1.26	2.13		TDGF1	-1.04	1.27	-1.56	-1.03	-1.6	-1.06	-2.22	1.13
DUSP19	1.26	1.18	1.25	2.32		ETS1	1.43	1.01	1.06	2.13		C3orf14	-1.5	-1.81	-1.9	1.02	1.08	-1.09	-2.76	-1.22
FAM214A	1.43	1.71	1.45	2.3		USP53	1.53	1.72	1.77	2.11
NUAK1	1.04	-1.13	1.21	2.27		ZNF394	1.19	1.57	1.22	2.08
MIR655	1.27	1.09	1.07	2.26		LYPD3	1.56	1.58	1.9	2.06
MBD5	1.52	-1.41	1.45	2.23		KRTAP2-2	1.72	-1.11	1.69	2.03
SHFM1	1.2	1.58	1.24	2.22		NKTR	1.11	1.62	1.61	2.02
RIOK3	1.6	1.77	1.28	2.2		LRRC37A8P	-1.09	-1.51	-1.93	-2.03
RPS27P18	1.32	1.33	1.24	2.19		SRSF5	-1.05	-1.09	-1.21	-2.06
CSRNP1	1.6	1.35	1.13	2.17		MIR4263	-1.55	-1.65	-1.4	-2.07
AEN	1.5	1.75	1.55	2.16		GLIPR1	1	-1.28	-1.04	-2.09
INPP1	1.83	1.35	1.48	2.16		INTS5	1.07	-1.13	-1.27	-2.09
KLF6	1.31	1.13	-1.05	2.15		THEM6	-1.02	-1.11	1.26	-2.09
AHNAK2	1.05	1.05	1.38	2.14		TLCD1	1.44	1.04	1.83	-2.15
VCAN	1.28	-1.07	-1.25	2.13		OR7E14P	-1.48	-1.14	-1.65	-2.25
MAP1S	1.26	1.67	1.26	2.13		MIR3975	-1.17	-1.42	1.17	-2.25
ETS1	1.43	1.01	1.06	2.13		NTSR1	-1.35	-1.59	-1.25	-2.25
CTSS	1.98	1.33	1.64	2.12		HS6ST1	1.03	-1.01	1.13	-2.27
USP53	1.53	1.72	1.77	2.11		SH3D19	-1.31	-1.64	-1.9	-2.31
ZNF394	1.19	1.57	1.22	2.08		MIR3687-1; MIR3687-2	-1	-1.72	-1.43	-2.88
ACTA2	1.3	1.23	1.31	2.08		MIR3687-1; MIR3687-2; hsa-mir-3687-1	-1	-1.72	-1.43	-2.88
LYPD3	1.56	1.58	1.9	2.06
SLC22A16	1.78	1.42	1.61	2.05
KRTAP2-2	1.72	-1.11	1.69	2.03
NKTR	1.11	1.62	1.61	2.02
FGD4	1.86	-1.3	1.16	2.01
LRRC37A8P	-1.09	-1.51	-1.93	-2.03
SRSF5	-1.05	-1.09	-1.21	-2.06
MIR4263	-1.55	-1.65	-1.4	-2.07
INTS5	1.07	-1.13	-1.27	-2.09
GLIPR1	1	-1.28	-1.04	-2.09
THEM6	-1.02	-1.11	1.26	-2.09
TLCD1	1.44	1.04	1.83	-2.15
HOXB8	1.35	-1.52	1.02	-2.21
TDGF1	-1.04	-1.56	-1.6	-2.22
OR7E14P	-1.48	-1.14	-1.65	-2.25
NTSR1	-1.35	-1.59	-1.25	-2.25
MIR3975	-1.17	-1.42	1.17	-2.25
HS6ST1	1.03	-1.01	1.13	-2.27
SH3D19	-1.31	-1.64	-1.9	-2.31
C3orf14	-1.5	-1.9	1.08	-2.76
MIR3687-1; MIR3687-2	-1	-1.72	-1.43	-2.88
MIR3687-1; MIR3687-2; hsa-mir-3687-1	-1	-1.72	-1.43	-2.88

## Sheet: Cis-specific
												Cisplatin-specific p53-dependent signature
Cisplatin-specific signature						Cisplatin-specific p53-independent signature							5-FU		Cis		CPT		Ox
Gene	5-FU	Cis	CPT	Ox		Gene	5-FU	Cis	CPT	Ox		Gene	wt	null	wt	null	wt	null	wt	null
HSPE1P18	1.19	2.69	1.82	1.58		PRPF39	1.31	2.4	1.31	1.31		HSPE1P18	1.19	-1.29	2.69	-1.1	1.82	-1.29	1.58	1.09
PRPF39	1.31	2.4	1.31	1.31		TBX3	1.3	2.24	1.91	1.3		OR2M3	1.31	-1.47	2.14	-1.11	1.47	-1.37	1.69	-1.41
TBX3	1.3	2.24	1.91	1.3		OSGIN1	1.29	2.21	1.06	1.44		ZNF426	1.85	-1.09	2	-1.08	1.82	-1.16	1.39	1.16
OSGIN1	1.29	2.21	1.06	1.44		GBX2	1.02	2.14	1.45	1.56		DOCK4	-1.45	-1.1	-2.4	-1.19	-1.32	-1.13	-1.32	-1.28
GBX2	1.02	2.14	1.45	1.56		FAM217B	1.36	2.09	1.63	1.17		SSH2	1.14	1.16	-2.45	-1.45	-1.54	-1.07	-1.02	-1.31
OR2M3	1.31	2.14	1.47	1.69		NFKBIA	1.52	2.03	1.85	1.37		ATXN1	-1.1	-1.47	-2.53	-1.51	-1.94	-1.15	1.32	1.01
FAM217B	1.36	2.09	1.63	1.17		OR8D1	1.77	2.02	1.33	1.42		MAML2	1.05	-1.04	-2.69	-1.1	-1.32	-1.01	1.24	-1.11
NFKBIA	1.52	2.03	1.85	1.37		TESK1; MIR4667	1.66	2.01	1.52	1.6		MIR548T	-1.19	-1.45	-2.75	-1.17	-1.55	-1.08	-1.51	-1.46
OR8D1	1.77	2.02	1.33	1.42		SRGAP2C	-1.56	-2.01	-1.59	-1.06		GTF2IRD1	-1.28	-1.47	-2.86	-1.7	-1.71	-1.27	-1.7	-3.01
TESK1; MIR4667	1.66	2.01	1.52	1.6		TSPAN18	1.15	-2.01	1.07	-1.05		TMEM133	-1.09	1.58	-3.07	-1.16	-1.33	1.37	1.06	-1.03
ZNF426	1.85	2	1.82	1.39		KAT6B	-1.15	-2.01	-1.32	-1.09
SRGAP2C	-1.56	-2.01	-1.59	-1.06		PTPRM	1.3	-2.01	-1.55	1.37
TSPAN18	1.15	-2.01	1.07	-1.05		UST	1.34	-2.02	-1.38	1.04
KAT6B	-1.15	-2.01	-1.32	-1.09		NR6A1	-1.41	-2.03	-1.62	-1.24
PTPRM	1.3	-2.01	-1.55	1.37		BAZ2B	1.03	-2.04	-1.18	-1.24
UST	1.34	-2.02	-1.38	1.04		CUX1	-1.01	-2.04	-1.44	-1
NR6A1	-1.41	-2.03	-1.62	-1.24		ADAM22	-1.2	-2.05	-1.54	1
BAZ2B	1.03	-2.04	-1.18	-1.24		OPHN1	-1.24	-2.06	-1.82	-1.42
CUX1	-1.01	-2.04	-1.44	-1		PRKCE	1.16	-2.06	-1.55	-1.03
ADAM22	-1.2	-2.05	-1.54	1		MYO1E	1.21	-2.06	-1.83	1.15
OPHN1	-1.24	-2.06	-1.82	-1.42		ZFAT	-1.21	-2.08	-1.4	-1.25
PRKCE	1.16	-2.06	-1.55	-1.03		TBC1D22A	-1.4	-2.13	-1.94	-1.28
MYO1E	1.21	-2.06	-1.83	1.15		SIPA1L3	1.2	-2.13	-1.36	1.18
ZFAT	-1.21	-2.08	-1.4	-1.25		EXT1	1.14	-2.13	-1.23	-1.03
TBC1D22A	-1.4	-2.13	-1.94	-1.28		TANGO6	-1.28	-2.15	-1.34	-1.15
SIPA1L3	1.2	-2.13	-1.36	1.18		KDM4C	-1.31	-2.15	-1.87	1.33
EXT1	1.14	-2.13	-1.23	-1.03		ARHGEF3	-1.07	-2.15	-1.43	-1.03
TANGO6	-1.28	-2.15	-1.34	-1.15		FUT8	-1.05	-2.16	-1.97	-1.04
KDM4C	-1.31	-2.15	-1.87	1.33		IGF2BP3	-1.37	-2.18	-1.96	1.01
ARHGEF3	-1.07	-2.15	-1.43	-1.03		TANC1	1.21	-2.19	-1.38	1.39
FUT8	-1.05	-2.16	-1.97	-1.04		TANC2	1.49	-2.22	-1.97	-1.07
IGF2BP3	-1.37	-2.18	-1.96	1.01		PRKCH	-1.07	-2.26	-1.06	1.07
TANC1	1.21	-2.19	-1.38	1.39		ZNF407	1.04	-2.27	-1.73	1.02
TANC2	1.49	-2.22	-1.97	-1.07		TNS3	-1.03	-2.28	-1.39	-1.22
PRKCH	-1.07	-2.26	-1.06	1.07		SRGAP1	-1.1	-2.29	-1.6	1.13
ZNF407	1.04	-2.27	-1.73	1.02		ARID5B	-1.69	-2.36	1.28	1.48
TNS3	-1.03	-2.28	-1.39	-1.22		KLHL29	1.11	-2.38	-1.73	-1.31
SRGAP1	-1.1	-2.29	-1.6	1.13		PHLPP1	1.24	-2.4	-1.51	-1.18
ARID5B	-1.69	-2.36	1.28	1.48		BTBD9	-1.12	-2.45	-1.99	-1.29
KLHL29	1.11	-2.38	-1.73	-1.31		SSH2	1.14	-2.45	-1.54	-1.02
DOCK4	-1.45	-2.4	-1.32	-1.32		TIAM1	-1.35	-2.46	-1.94	-1.1
PHLPP1	1.24	-2.4	-1.51	-1.18		UVRAG	-1.13	-2.48	-1.45	-1.28
BTBD9	-1.12	-2.45	-1.99	-1.29		CDKL5	1.04	-2.53	-1.18	1.2
SSH2	1.14	-2.45	-1.54	-1.02		CMIP	1.06	-2.6	-1.71	-1.25
TIAM1	-1.35	-2.46	-1.94	-1.1		JARID2	-1.36	-2.61	-1.81	-1.15
UVRAG	-1.13	-2.48	-1.45	-1.28		VAV2	1.53	-2.63	-1.21	-1.23
ATXN1	-1.1	-2.53	-1.94	1.32		ATXN7L1	-1.01	-2.79	-1.41	1.15
CDKL5	1.04	-2.53	-1.18	1.2		KLF12	1.09	-2.82	-1.21	1.03
CMIP	1.06	-2.6	-1.71	-1.25		PITPNC1	1.07	-2.91	-1.95	-1.11
JARID2	-1.36	-2.61	-1.81	-1.15		ROR1	-1.2	-3.09	-1.66	-1.13
VAV2	1.53	-2.63	-1.21	-1.23
MAML2	1.05	-2.69	-1.32	1.24
MIR548T	-1.19	-2.75	-1.55	-1.51
ATXN7L1	-1.01	-2.79	-1.41	1.15
KLF12	1.09	-2.82	-1.21	1.03
GTF2IRD1	-1.28	-2.86	-1.71	-1.7
PITPNC1	1.07	-2.91	-1.95	-1.11
TMEM133	-1.09	-3.07	-1.33	1.06
ROR1	-1.2	-3.09	-1.66	-1.13

## Sheet: CisOx-specific
Cis/Ox-specific signature
Gene	5-FU	Cis	CPT	Ox
RP11-31H5.2	1.2	3.14	1.49	2.01
ARRDC4	1.61	2.84	1.6	2.95
SNAI1	1.19	2.64	1.05	2.34
LPAR6	1.77	2.41	1.9	3.01
GADD45A	1.85	2.3	1.94	2.26
ZRSR2	1.86	2.07	1.71	2.14
SLC10A5	1.05	2.02	1.11	2.05
CTC-487M23.6	1.28	2.02	1.86	2.57

## Sheet: 5-FU,CPT,Ox-specific
5-FU/CPT/Ox-specific signature
Gene	5-FU	Cis	CPT	Ox
SERPINE1	3.64	1.99	2.43	2.37
KRTAP2-1	2.52	1.22	2.18	2.64
CEACAM1	2.42	1.58	10.3	4.12
SUSD6	2.34	1.62	2.24	2.39
RNU1-85P	2.3	1.6	2.07	2.1
CES3; CES2	2.13	1.71	2.47	2.07
LIPH	2.08	1.52	2.09	2.1
C1orf116	2.07	1.03	2.23	3.43
PHLDA3	2.06	1.93	2.29	2.25

## Sheet: Cis vs Ox
Cis/Ox differences
Gene	Cis	Ox
ATF3	4.21	7.4
TLCD1	1.04	-2.15
SULF2	-1.02	2.17
CD22; MIR5196	-1.03	2.52
VCAN	-1.07	2.13
KRTAP2-2	-1.11	2.03
NUAK1	-1.13	2.27
FGD4	-1.3	2.01
MBD5	-1.41	2.23
OR51B4	-1.56	2.39
XRCC4	-1.58	1.42
OR51B2	-1.62	1.96
CEP128	-1.7	1.34
HIST3H2BB	-1.73	1.28
HIST1H1C	-1.78	1.37
CDKAL1	-1.82	1.24
CTBP2	-1.91	1.26
HIST1H2AE	-1.94	1.16
KSR2	-1.97	1.2
PTPRM	-2.01	1.37
PTPRK	-2.01	1.02
UST	-2.02	1.04
DIAPH3-AS1	-2.03	1.11
ADAM22	-2.05	1
MYO1E	-2.06	1.15
ARL15	-2.09	1.25
TPK1	-2.09	1.02
SIL1	-2.1	1.06
LPP	-2.11	1.01
SIPA1L3	-2.13	1.18
KDM4C	-2.15	1.33
APBB2	-2.16	1.23
IGF2BP3	-2.18	1.01
TANC1	-2.19	1.39
MAP3K13	-2.2	1.61
NFIA	-2.25	1.16
PRKCH	-2.26	1.07
ZNF407	-2.27	1.02
SRGAP1	-2.29	1.13
FRMD5	-2.3	1.22
ARID5B	-2.36	1.48
ATXN1	-2.53	1.32
CDKL5	-2.53	1.2
CHST11	-2.58	1.12
MAML2	-2.69	1.24
HIST1H2BM	-2.71	1.33
ATXN7L1	-2.79	1.15
ARID1B	-2.8	1.1
KLF12	-2.82	1.03
MAGI1	-2.92	1.27
TMEM133	-3.07	1.06
SYT1	-5.82	-1.49
